# Supplementary material for: ﻿Australosagola, a new genus of pselaphine beetles from southern Australia (Coleoptera, Staphylinidae, Pselaphinae, Faronitae) with descriptions of seven new species
Source: Zookeys. 2025 Jul 15;1245:177–205. doi: 10.3897/zookeys.1245.151556 (PMC12284585; doi:10.3897/zookeys.1245.151556)
Supplement: XML Treatment for Australosagola tasmaniae [file zookeys.1245.151556-treatment2.xml]

<!DOCTYPE tp:taxon-treatment
  PUBLIC "-//TaxonX//DTD Taxonomic Treatment Publishing DTD v0 20100105//EN" "tax-treatment-NSO.dtd">
<tp:taxon-treatment xmlns:tp="http://www.plazi.org/taxpub"><tp:treatment-meta><kwd-group><label>Taxon classification</label><kwd>
              <named-content content-type="kingdom">Animalia</named-content>
            </kwd><kwd>
              <named-content content-type="order">Coleoptera</named-content>
            </kwd><kwd>
              <named-content content-type="family">Staphylinidae</named-content>
            </kwd></kwd-group><mixed-citation publication-type="journal"><person-group><name><surname>Choi</surname><given-names>Su-Ho</given-names></name><name><surname>Chandler</surname><given-names>Donald S.</given-names></name><name><surname>Park</surname><given-names>Jong-Seok</given-names></name></person-group><article-title>﻿<italic><tp:taxon-name><tp:taxon-name-part taxon-name-part-type="genus" reg="Australosagola">Australosagola</tp:taxon-name-part></tp:taxon-name></italic>, a new genus of pselaphine beetles from southern Australia (<tp:taxon-name><tp:taxon-name-part taxon-name-part-type="order">Coleoptera</tp:taxon-name-part></tp:taxon-name>, <tp:taxon-name><tp:taxon-name-part taxon-name-part-type="family">Staphylinidae</tp:taxon-name-part></tp:taxon-name>, <tp:taxon-name><tp:taxon-name-part taxon-name-part-type="subfamily">Pselaphinae</tp:taxon-name-part></tp:taxon-name>, <tp:taxon-name><tp:taxon-name-part taxon-name-part-type="subtribe">Faronitae</tp:taxon-name-part></tp:taxon-name>) with descriptions of seven new species</article-title><source>Zookeys</source><day>15</day><month>07</month><year>2025</year><volume>1245</volume><fpage>177</fpage><lpage>205</lpage><pub-id pub-id-type="doi">10.3897/zookeys.1245.151556</pub-id></mixed-citation></tp:treatment-meta><tp:nomenclature><label>﻿</label><tp:taxon-name>
            <object-id xmlns:xlink="http://www.w3.org/1999/xlink" content-type="arpha" xlink:type="simple">16E17D79-1BF1-5ABC-85FC-AC26A06C510A</object-id>
            <tp:taxon-name-part taxon-name-part-type="genus" reg="Australosagola">Australosagola</tp:taxon-name-part>
            <tp:taxon-name-part taxon-name-part-type="species" reg="tasmaniae">tasmaniae</tp:taxon-name-part>
          </tp:taxon-name><tp:taxon-authority>(Lea, 1911)</tp:taxon-authority><tp:taxon-status xmlns:xlink="http://www.w3.org/1999/xlink" xlink:type="simple">comb. nov.</tp:taxon-status><xref ref-type="fig" rid="F1">Figs 1A, B</xref><xref ref-type="fig" rid="F2">, 2A</xref><xref ref-type="fig" rid="F3">, 3</xref><xref ref-type="fig" rid="F13">, 13</xref><tp:nomenclature-citation-list><tp:nomenclature-citation><tp:taxon-name>
                <tp:taxon-name-part taxon-name-part-type="genus" reg="Sagola">Sagola</tp:taxon-name-part>
                <tp:taxon-name-part taxon-name-part-type="species" reg="tasmaniae">tasmaniae</tp:taxon-name-part>
              </tp:taxon-name><comment>Lea, 1911: 693, pl. XXI, fig. 1. Type localities: New Norfolk, and Mt. Wellington, Tasmania. Lectotype male (<named-content xmlns:xlink="http://www.w3.org/1999/xlink" content-type="dwc:institutional_code" xlink:title="South Australian Museum, Adelaide, South Australia, Australia" xlink:href="http://grbio.org/institution/south-australia-museum" xlink:type="simple">SAMA</named-content>).</comment></tp:nomenclature-citation></tp:nomenclature-citation-list></tp:nomenclature><tp:treatment-sec sec-type="type material" id="SECID0ETRAG"><title>Type material.</title><p><bold><italic>Lectotype</italic>. Australia: Tasmania</bold>: • ♂ (<named-content xmlns:xlink="http://www.w3.org/1999/xlink" content-type="dwc:institutional_code" xlink:title="South Australian Museum, Adelaide, South Australia, Australia" xlink:href="http://grbio.org/institution/south-australia-museum" xlink:type="simple">SAMA</named-content>), “1415.6 / Sagola tasmaniae Lea Tasmania // tasmaniae / Lea, Type / Mt Wellington // LECTOTYPE first ♂ on left / Sagola tasmaniae Lea / other 2 ♂♂ PARALECTOTYPES / det. DSChandler, 87 // <named-content xmlns:xlink="http://www.w3.org/1999/xlink" content-type="dwc:institutional_code" xlink:title="South Australian Museum, Adelaide, South Australia, Australia" xlink:href="http://grbio.org/institution/south-australia-museum" xlink:type="simple">SAMA</named-content> Database No. 25-036493 // SA museum / Duplicate specimens in alcohol.” <bold><italic>Paralectotypes</italic></bold> (<italic>n</italic> = 2; 2 ♂♂). • 2 ♂♂ (mounted with lectotype; <named-content xmlns:xlink="http://www.w3.org/1999/xlink" content-type="dwc:institutional_code" xlink:title="South Australian Museum, Adelaide, South Australia, Australia" xlink:href="http://grbio.org/institution/south-australia-museum" xlink:type="simple">SAMA</named-content>), same data as lectotype.</p></tp:treatment-sec><tp:treatment-sec sec-type="material" id="SECID0EPTAG"><title>Other material examined</title><p>(<italic>n</italic> = 164; 110 ♂♂, 54 ♀♀). See Suppl. material <xref ref-type="supplementary-material" rid="S1">1</xref>.</p></tp:treatment-sec><tp:treatment-sec sec-type="diagnosis" id="SECID0E2TAG"><title>Diagnosis.</title><p>This species can be distinguished by following characters: antennomeres 4–10 slightly constricted at middle (Fig. <xref ref-type="fig" rid="F3">3A, B, H</xref>); slightly opened rostrum (Fig. <xref ref-type="fig" rid="F3">3I</xref>); angulate ventral margin of metatrochanter (Fig. <xref ref-type="fig" rid="F3">3E, M</xref>); concave abdominal sternites 4 and 5 (VI–VII) in male; distinct setate margin of abdominal sternite 5 (VII) (Fig. <xref ref-type="fig" rid="F3">3F, N</xref>).</p></tp:treatment-sec><tp:treatment-sec sec-type="description" id="SECID0ERUAG"><title>Male description.</title><p>Length. 2.5–2.8 mm. Body reddish-brown. <bold><italic>Head</italic>.</bold> Head in dorsal view with large impression at midpoint of head at area of frontal fovea. Vertexal foveae well-developed (Fig. <xref ref-type="fig" rid="F3">3I</xref>). Antennomere 1 cylindrical, longer than wide; 2 subquadrate and as long as wide; 3 smallest, subconical and as long as wide; 4–6 longer than wide and slightly constricted at middle; 7 and 8 as long as wide and slightly constricted at middle; 9 and 10 transverse and slightly constricted at middle (Fig. <xref ref-type="fig" rid="F3">3A, H</xref>). <bold><italic>Thorax</italic>.</bold> Prothorax slightly broader than long for both sexes, widest at midpoint (Fig. <xref ref-type="fig" rid="F3">3J</xref>). Elytra with two subbasal elytral foveae, three basal elytral foveae (1 being fovea at base of sutural stria), discal elytral foveae with short discal striae, and fovea in sutural striae (Fig. <xref ref-type="fig" rid="F3">3L</xref>). Hind wings fully developed (Fig. <xref ref-type="fig" rid="F3">3K</xref>). Metatrochanter angulate on ventral margin, distinct in lateral view [Fig. <xref ref-type="fig" rid="F3">3E</xref> (black arrow), F, M (black arrow)]. <bold><italic>Abdomen</italic>.</bold> Median part of abdominal sternites 4 and 5 (VI–VII) both largely impressed. Abdominal sternite 5 (VII) with lateral preapical rows and apical row of thick setae on medial apical projection (Fig. <xref ref-type="fig" rid="F3">3F, N</xref>). <bold><italic>Genitalia</italic>.</bold> Length 0.37 mm, aedeagus symmetrical, pair of elongate dentate projections near midpoint of median lobe, curved inward at apex in basoventral view (Fig. <xref ref-type="fig" rid="F3">3P</xref>, white arrow), slightly narrower in lateral view, hook-shaped projection on basal part of median lobe best visible in lateral view, projection forming short broad U in ventral view, phallobase with lateral margins evenly rounded in basoventral view, flat and strongly curved in lateral view (Fig. <xref ref-type="fig" rid="F3">3O–Q</xref>).</p></tp:treatment-sec><tp:treatment-sec sec-type="description" id="SECID0ELWAG"><title>Female sexual characters.</title><p>Metatrochanter smoothly convex. Abdominal sternites 4 and 5 (VI–VII) broadly convex, lacking thick setae at apex of abdo­minal sternite 5 (VII) (Fig. <xref ref-type="fig" rid="F3">3G</xref>).</p><fig id="F1" position="float" orientation="portrait"><object-id xmlns:xlink="http://www.w3.org/1999/xlink" content-type="doi" xlink:type="simple">10.3897/zookeys.1245.151556.figure1</object-id><object-id xmlns:xlink="http://www.w3.org/1999/xlink" content-type="arpha" xlink:type="simple">07F34E99-62FD-500B-B76B-5AFECE0CBF6A</object-id><label>Figure 1.</label><caption><p><italic><tp:taxon-name><tp:taxon-name-part taxon-name-part-type="genus" reg="Australosagola">Australosagola</tp:taxon-name-part></tp:taxon-name></italic> male habitus photos, all dorsal view except for B, ventral view. <bold>A, B.</bold><italic><tp:taxon-name><tp:taxon-name-part taxon-name-part-type="genus" reg="Australosagola">A.</tp:taxon-name-part><tp:taxon-name-part taxon-name-part-type="species" reg="tasmaniae">tasmaniae</tp:taxon-name-part></tp:taxon-name></italic> comb. nov.; <bold>C.</bold><italic><tp:taxon-name><tp:taxon-name-part taxon-name-part-type="genus" reg="Australosagola">A.</tp:taxon-name-part><tp:taxon-name-part taxon-name-part-type="species" reg="rugicornis">rugicornis</tp:taxon-name-part></tp:taxon-name></italic> comb. nov.; <bold>D.</bold><italic><tp:taxon-name><tp:taxon-name-part taxon-name-part-type="genus" reg="Australosagola">A.</tp:taxon-name-part><tp:taxon-name-part taxon-name-part-type="species" reg="helenae">helenae</tp:taxon-name-part></tp:taxon-name></italic> comb. nov.; <bold>E.</bold><italic><tp:taxon-name><tp:taxon-name-part taxon-name-part-type="genus" reg="Australosagola">A.</tp:taxon-name-part><tp:taxon-name-part taxon-name-part-type="species" reg="minsangi">minsangi</tp:taxon-name-part></tp:taxon-name></italic> sp. nov.; <bold>F.</bold><italic><tp:taxon-name><tp:taxon-name-part taxon-name-part-type="genus" reg="Australosagola">A.</tp:taxon-name-part><tp:taxon-name-part taxon-name-part-type="species" reg="minhoi">minhoi</tp:taxon-name-part></tp:taxon-name></italic> sp. nov.; <bold>G.</bold><italic><tp:taxon-name><tp:taxon-name-part taxon-name-part-type="genus" reg="Australosagola">A.</tp:taxon-name-part><tp:taxon-name-part taxon-name-part-type="species" reg="jiwooki">jiwooki</tp:taxon-name-part></tp:taxon-name></italic> sp. nov.; <bold>H.</bold><italic><tp:taxon-name><tp:taxon-name-part taxon-name-part-type="genus" reg="Australosagola">A.</tp:taxon-name-part><tp:taxon-name-part taxon-name-part-type="species" reg="sunheei">sunheei</tp:taxon-name-part></tp:taxon-name></italic> sp. nov.; <bold>I.</bold><italic><tp:taxon-name><tp:taxon-name-part taxon-name-part-type="genus" reg="Australosagola">A.</tp:taxon-name-part><tp:taxon-name-part taxon-name-part-type="species" reg="doohyungi">doohyungi</tp:taxon-name-part></tp:taxon-name></italic> sp. nov.; <bold>J.</bold><italic><tp:taxon-name><tp:taxon-name-part taxon-name-part-type="genus" reg="Australosagola">A.</tp:taxon-name-part><tp:taxon-name-part taxon-name-part-type="species" reg="jungjooni">jungjooni</tp:taxon-name-part></tp:taxon-name></italic> sp. nov.; <bold>K.</bold><italic><tp:taxon-name><tp:taxon-name-part taxon-name-part-type="genus" reg="Australosagola">A.</tp:taxon-name-part><tp:taxon-name-part taxon-name-part-type="species" reg="yongsooni">yongsooni</tp:taxon-name-part></tp:taxon-name></italic> sp. nov. Scale bars: 1.0 mm.</p></caption><graphic xmlns:xlink="http://www.w3.org/1999/xlink" xlink:href="zookeys-1245-177_article-151556__-g001.jpg" position="float" orientation="portrait" xlink:type="simple" id="oo_1374234.jpg"><uri content-type="original_file" xlink:type="simple">https://binary.pensoft.net/fig/1374234</uri></graphic></fig></tp:treatment-sec><tp:treatment-sec sec-type="comments" id="SECID0EVWAG"><title>Comments.</title><p><italic><tp:taxon-name><tp:taxon-name-part taxon-name-part-type="genus" reg="Australosagola">Australosagola</tp:taxon-name-part><tp:taxon-name-part taxon-name-part-type="species" reg="tasmaniae">tasmaniae</tp:taxon-name-part></tp:taxon-name></italic> comb. nov. resembles to <italic><tp:taxon-name><tp:taxon-name-part taxon-name-part-type="genus" reg="Australosagola">A.</tp:taxon-name-part><tp:taxon-name-part taxon-name-part-type="species" reg="rugicornis">rugicornis</tp:taxon-name-part></tp:taxon-name></italic> comb. nov., and <italic><tp:taxon-name><tp:taxon-name-part taxon-name-part-type="genus" reg="Australosagola">A.</tp:taxon-name-part><tp:taxon-name-part taxon-name-part-type="species" reg="minhoi">minhoi</tp:taxon-name-part></tp:taxon-name></italic> sp. nov., but it can be easily separated from <italic><tp:taxon-name><tp:taxon-name-part taxon-name-part-type="genus" reg="Australosagola">A.</tp:taxon-name-part><tp:taxon-name-part taxon-name-part-type="species" reg="rugicornis">rugicornis</tp:taxon-name-part></tp:taxon-name></italic> by the features of the antennomeres, which are greatly constricted at the middle in <italic><tp:taxon-name><tp:taxon-name-part taxon-name-part-type="genus" reg="Australosagola">A.</tp:taxon-name-part><tp:taxon-name-part taxon-name-part-type="species" reg="rugicornis">rugicornis</tp:taxon-name-part></tp:taxon-name></italic> (Fig. <xref ref-type="fig" rid="F4">4A, B, G</xref>). And it differs from <italic><tp:taxon-name><tp:taxon-name-part taxon-name-part-type="genus" reg="Australosagola">A.</tp:taxon-name-part><tp:taxon-name-part taxon-name-part-type="species" reg="minhoi">minhoi</tp:taxon-name-part></tp:taxon-name></italic> in the size of the eyes, with the minimum width between eyes being ~1/2 the head width in dorsal view (Fig. <xref ref-type="fig" rid="F7">7C, D, H</xref>). Based on the weakly constricted antennomers of the figure of <italic><tp:taxon-name><tp:taxon-name-part taxon-name-part-type="genus" reg="Sagola">S.</tp:taxon-name-part><tp:taxon-name-part taxon-name-part-type="species" reg="rugicornis">rugicornis</tp:taxon-name-part></tp:taxon-name></italic> in <xref ref-type="bibr" rid="B1">Chandler (2001</xref>: fig. 32), the specimen illustrated is a specimen of <italic><tp:taxon-name><tp:taxon-name-part taxon-name-part-type="genus" reg="Sagola">S.</tp:taxon-name-part><tp:taxon-name-part taxon-name-part-type="species" reg="tasmaniae">tasmaniae</tp:taxon-name-part></tp:taxon-name></italic>. See <xref ref-type="bibr" rid="B7">Oke (1932</xref>: 150, fig. 3) for a figure of the antennae, and the figure of <italic><tp:taxon-name><tp:taxon-name-part taxon-name-part-type="genus" reg="Sagola">S.</tp:taxon-name-part><tp:taxon-name-part taxon-name-part-type="species" reg="tasmaniae">tasmaniae</tp:taxon-name-part></tp:taxon-name></italic> in <xref ref-type="bibr" rid="B5">Lea (1911</xref>: pl. XXI, fig. 1), which both show unmodified antennomeres.</p><fig id="F2" position="float" orientation="portrait"><object-id xmlns:xlink="http://www.w3.org/1999/xlink" content-type="doi" xlink:type="simple">10.3897/zookeys.1245.151556.figure2</object-id><object-id xmlns:xlink="http://www.w3.org/1999/xlink" content-type="arpha" xlink:type="simple">42A5E8D4-4726-57A4-B33E-36FC8FB13EB5</object-id><label>Figure 2.</label><caption><p><italic><tp:taxon-name><tp:taxon-name-part taxon-name-part-type="genus" reg="Australosagola">Australosagola</tp:taxon-name-part></tp:taxon-name></italic> female habitus photos, dorsal view. <bold>A.</bold><italic><tp:taxon-name><tp:taxon-name-part taxon-name-part-type="genus" reg="Australosagola">A.</tp:taxon-name-part><tp:taxon-name-part taxon-name-part-type="species" reg="tasmaniae">tasmaniae</tp:taxon-name-part></tp:taxon-name></italic> comb. nov.; <bold>B.</bold><italic><tp:taxon-name><tp:taxon-name-part taxon-name-part-type="genus" reg="Australosagola">A.</tp:taxon-name-part><tp:taxon-name-part taxon-name-part-type="species" reg="rugicornis">rugicornis</tp:taxon-name-part></tp:taxon-name></italic> comb. nov.; <bold>C.</bold><italic><tp:taxon-name><tp:taxon-name-part taxon-name-part-type="genus" reg="Australosagola">A.</tp:taxon-name-part><tp:taxon-name-part taxon-name-part-type="species" reg="helenae">helenae</tp:taxon-name-part></tp:taxon-name></italic> comb. nov.; <bold>D.</bold><italic><tp:taxon-name><tp:taxon-name-part taxon-name-part-type="genus" reg="Australosagola">A.</tp:taxon-name-part><tp:taxon-name-part taxon-name-part-type="species" reg="minsangi">minsangi</tp:taxon-name-part></tp:taxon-name></italic> sp. nov.; <bold>E.</bold><italic><tp:taxon-name><tp:taxon-name-part taxon-name-part-type="genus" reg="Australosagola">A.</tp:taxon-name-part><tp:taxon-name-part taxon-name-part-type="species" reg="sunheei">sunheei</tp:taxon-name-part></tp:taxon-name></italic> sp. nov.; <bold>F.</bold><italic><tp:taxon-name><tp:taxon-name-part taxon-name-part-type="genus" reg="Australosagola">A.</tp:taxon-name-part><tp:taxon-name-part taxon-name-part-type="species" reg="minhoi">minhoi</tp:taxon-name-part></tp:taxon-name></italic> sp. nov.; <bold>G.</bold><italic><tp:taxon-name><tp:taxon-name-part taxon-name-part-type="genus" reg="Australosagola">A.</tp:taxon-name-part><tp:taxon-name-part taxon-name-part-type="species" reg="doohyungi">doohyungi</tp:taxon-name-part></tp:taxon-name></italic> sp. nov.; <bold>H.</bold><italic><tp:taxon-name><tp:taxon-name-part taxon-name-part-type="genus" reg="Australosagola">A.</tp:taxon-name-part><tp:taxon-name-part taxon-name-part-type="species" reg="jungjooni">jungjooni</tp:taxon-name-part></tp:taxon-name></italic> sp. nov.; <bold>I.</bold><italic><tp:taxon-name><tp:taxon-name-part taxon-name-part-type="genus" reg="Australosagola">A.</tp:taxon-name-part><tp:taxon-name-part taxon-name-part-type="species" reg="yongsooni">yongsooni</tp:taxon-name-part></tp:taxon-name></italic> sp. nov. Scale bars: 1.0 mm.</p></caption><graphic xmlns:xlink="http://www.w3.org/1999/xlink" xlink:href="zookeys-1245-177_article-151556__-g002.jpg" position="float" orientation="portrait" xlink:type="simple" id="oo_1374235.jpg"><uri content-type="original_file" xlink:type="simple">https://binary.pensoft.net/fig/1374235</uri></graphic></fig></tp:treatment-sec><tp:treatment-sec sec-type="distribution" id="SECID0ES1AG"><title>Distribution.</title><p>Found in the Australian Capital Territory, Tasmania, and Victoria (Fig. <xref ref-type="fig" rid="F13">13</xref>, blue circles).</p><fig id="F3" position="float" orientation="portrait"><object-id xmlns:xlink="http://www.w3.org/1999/xlink" content-type="doi" xlink:type="simple">10.3897/zookeys.1245.151556.figure3</object-id><object-id xmlns:xlink="http://www.w3.org/1999/xlink" content-type="arpha" xlink:type="simple">E0FF51B2-AF79-5C54-9AAA-5604C1968ECE</object-id><label>Figure 3.</label><caption><p><italic><tp:taxon-name><tp:taxon-name-part taxon-name-part-type="genus" reg="Australosagola">Australosagola</tp:taxon-name-part><tp:taxon-name-part taxon-name-part-type="species" reg="tasmaniae">tasmaniae</tp:taxon-name-part></tp:taxon-name></italic> comb. nov. (<bold>A, C, E–F, H–Q</bold>) male; (<bold>B, D, G</bold>) female. <bold>A, B.</bold> Antennae; <bold>C, D.</bold> Head, dorsal view; <bold>E.</bold> Abdomen, lateral view; <bold>F, G.</bold> Abdomen, ventral view; <bold>H.</bold> Antenna; <bold>I.</bold> Head, dorsal view; <bold>J.</bold> Prothorax, ventral view; <bold>K.</bold> Hind wing; <bold>L.</bold> Elytra, dorsal view; <bold>M.</bold> Meso-metathorax; <bold>N.</bold> Abdomen, ventral view; <bold>O.</bold> Aedeagus, ventral view; <bold>P.</bold> Aedeagus, basoventral view; <bold>Q.</bold> Aedeagus, lateral view. Scale bars: 0.1 mm (<bold>A–D, H–J, L, M, O–Q</bold>); 0.5 mm (<bold>E–G, N</bold>); 1 mm (<bold>K</bold>).</p></caption><graphic xmlns:xlink="http://www.w3.org/1999/xlink" xlink:href="zookeys-1245-177_article-151556__-g003.jpg" position="float" orientation="portrait" xlink:type="simple" id="oo_1374236.jpg"><uri content-type="original_file" xlink:type="simple">https://binary.pensoft.net/fig/1374236</uri></graphic></fig></tp:treatment-sec><tp:treatment-sec sec-type="habitat" id="SECID0EH4AG"><title>Habitat.</title><p>Specimens of this species were collected using flight intercept traps (F.I.T.), yellow pan traps, by spraying pyrethrin on <italic><tp:taxon-name><tp:taxon-name-part taxon-name-part-type="genus" reg="Anthospermum">Anthospermum</tp:taxon-name-part></tp:taxon-name></italic> and <italic><tp:taxon-name><tp:taxon-name-part taxon-name-part-type="genus" reg="Nothofagus">Nothofagus</tp:taxon-name-part></tp:taxon-name></italic> tree trunks, by sifting leaf litter in <italic><tp:taxon-name><tp:taxon-name-part taxon-name-part-type="genus" reg="Eucalyptus">Eucalyptus</tp:taxon-name-part></tp:taxon-name></italic> forests, or by use of emergence traps. Found in rainforests and wet sclerophyll forests dominated by <italic><tp:taxon-name><tp:taxon-name-part taxon-name-part-type="genus" reg="Nothofagus">Nothofagus</tp:taxon-name-part><tp:taxon-name-part taxon-name-part-type="species" reg="cunninghami">cunninghami</tp:taxon-name-part></tp:taxon-name></italic> or <italic><tp:taxon-name><tp:taxon-name-part taxon-name-part-type="genus" reg="Eucalyptus">Eucalyptus</tp:taxon-name-part></tp:taxon-name></italic> and <italic><tp:taxon-name><tp:taxon-name-part taxon-name-part-type="genus" reg="Acacia">Acacia</tp:taxon-name-part></tp:taxon-name></italic> species.</p></tp:treatment-sec><tp:treatment-sec><!--Section generated to contain objects referenced in tp:taxon-treatment.--><fig id="F13" position="float" orientation="portrait"><object-id xmlns:xlink="http://www.w3.org/1999/xlink" content-type="doi" xlink:type="simple">10.3897/zookeys.1245.151556.figure13</object-id><object-id xmlns:xlink="http://www.w3.org/1999/xlink" content-type="arpha" xlink:type="simple">74403E15-6A82-5ACC-86E7-0D775EB1835B</object-id><label>Figure 13.</label><caption><p>Collection localities of <italic><tp:taxon-name><tp:taxon-name-part taxon-name-part-type="genus" reg="Australosagola">Australosagola</tp:taxon-name-part></tp:taxon-name></italic> species. <italic><tp:taxon-name><tp:taxon-name-part taxon-name-part-type="genus" reg="Australosagola">A.</tp:taxon-name-part><tp:taxon-name-part taxon-name-part-type="species" reg="tasmaniae">tasmaniae</tp:taxon-name-part></tp:taxon-name></italic> comb. nov.: blue circles; <italic><tp:taxon-name><tp:taxon-name-part taxon-name-part-type="genus" reg="Australosagola">A.</tp:taxon-name-part><tp:taxon-name-part taxon-name-part-type="species" reg="rugicornis">rugicornis</tp:taxon-name-part></tp:taxon-name></italic> comb. nov.: red triangles; <italic><tp:taxon-name><tp:taxon-name-part taxon-name-part-type="genus" reg="Australosagola">A.</tp:taxon-name-part><tp:taxon-name-part taxon-name-part-type="species" reg="minsangi">minsangi</tp:taxon-name-part></tp:taxon-name></italic> sp. nov.: black squares; <italic><tp:taxon-name><tp:taxon-name-part taxon-name-part-type="genus" reg="Australosagola">A.</tp:taxon-name-part><tp:taxon-name-part taxon-name-part-type="species" reg="sunheei">sunheei</tp:taxon-name-part></tp:taxon-name></italic> sp. nov.: black hexagon; <italic><tp:taxon-name><tp:taxon-name-part taxon-name-part-type="genus" reg="Australosagola">A.</tp:taxon-name-part><tp:taxon-name-part taxon-name-part-type="species" reg="jungjooni">jungjooni</tp:taxon-name-part></tp:taxon-name></italic> sp. nov.: black stars.</p></caption><graphic xmlns:xlink="http://www.w3.org/1999/xlink" xlink:href="zookeys-1245-177_article-151556__-g013.jpg" position="float" orientation="portrait" xlink:type="simple" id="oo_1374252.jpg"><uri content-type="original_file" xlink:type="simple">https://binary.pensoft.net/fig/1374252</uri></graphic></fig><supplementary-material xmlns:xlink="http://www.w3.org/1999/xlink" id="S1" position="float" orientation="portrait" xlink:type="simple"><object-id content-type="doi" xlink:type="simple">10.3897/zookeys.1245.151556.suppl1</object-id><object-id content-type="arpha" xlink:type="simple">4401013B-6AA4-5024-A3B2-0F1F8449AF10</object-id><label>Supplementary material 1</label><caption><p>Additional label data for <italic><tp:taxon-name><tp:taxon-name-part taxon-name-part-type="genus" reg="Australosagola">Australosagola</tp:taxon-name-part><tp:taxon-name-part taxon-name-part-type="species" reg="tasmaniae">tasmaniae</tp:taxon-name-part></tp:taxon-name></italic>, <italic><tp:taxon-name><tp:taxon-name-part taxon-name-part-type="genus" reg="Australosagola">A.</tp:taxon-name-part><tp:taxon-name-part taxon-name-part-type="species" reg="rugicornis">rugicornis</tp:taxon-name-part></tp:taxon-name></italic>, and <italic><tp:taxon-name><tp:taxon-name-part taxon-name-part-type="genus" reg="Australosagola">A.</tp:taxon-name-part><tp:taxon-name-part taxon-name-part-type="species" reg="helenae">helenae</tp:taxon-name-part></tp:taxon-name></italic></p></caption><statement content-type="dataType"><label>Data type</label><p>pdf</p></statement><media xlink:href="zookeys-1245-177_article-151556__-s001.pdf" mimetype="application" mime-subtype="pdf" position="float" orientation="portrait" xlink:type="simple" id="oo_1374255.pdf"><uri content-type="original_file" xlink:type="simple">https://binary.pensoft.net/file/1374255</uri></media><permissions><license xlink:type="simple"><license-p>This dataset is made available under the Open Database License (http://opendatacommons.org/licenses/odbl/1.0/). The Open Database License (ODbL) is a license agreement intended to allow users to freely share, modify, and use this Dataset while maintaining this same freedom for others, provided that the original source and author(s) are credited.</license-p></license></permissions><attrib specific-use="authors">Su-Ho Choi, Donald S. Chandler, Jong-Seok Park</attrib></supplementary-material><fig id="F4" position="float" orientation="portrait"><object-id xmlns:xlink="http://www.w3.org/1999/xlink" content-type="doi" xlink:type="simple">10.3897/zookeys.1245.151556.figure4</object-id><object-id xmlns:xlink="http://www.w3.org/1999/xlink" content-type="arpha" xlink:type="simple">AEA7F257-D0CD-550F-B064-D13738E38C18</object-id><label>Figure 4.</label><caption><p><italic><tp:taxon-name><tp:taxon-name-part taxon-name-part-type="genus" reg="Australosagola">Australosagola</tp:taxon-name-part><tp:taxon-name-part taxon-name-part-type="species" reg="rugicornis">rugicornis</tp:taxon-name-part></tp:taxon-name></italic> comb. nov. (<bold>A, C, E, G–N</bold>) male; (<bold>B, D, F</bold>) female. <bold>A, B.</bold> Antennae; <bold>C, D.</bold> Head, dorsal view; <bold>E, F.</bold> Abdomen, ventral view; <bold>G.</bold> Antenna; <bold>H.</bold> Head, dorsal view; <bold>I.</bold> Prothorax, ventral view; <bold>J.</bold> Metathorax, ventral view; <bold>K.</bold> Abdomen, ventral view; <bold>L.</bold> Aedeagus, ventral view; <bold>M.</bold> Aedeagus, basoventral view; <bold>N.</bold> Aedeagus, lateral view. Scale bars: 0.1 mm (<bold>A–D, G–J, L–N</bold>); 0.5 mm (<bold>E, F, K</bold>).</p></caption><graphic xmlns:xlink="http://www.w3.org/1999/xlink" xlink:href="zookeys-1245-177_article-151556__-g004.jpg" position="float" orientation="portrait" xlink:type="simple" id="oo_1374237.jpg"><uri content-type="original_file" xlink:type="simple">https://binary.pensoft.net/fig/1374237</uri></graphic></fig><fig id="F7" position="float" orientation="portrait"><object-id xmlns:xlink="http://www.w3.org/1999/xlink" content-type="doi" xlink:type="simple">10.3897/zookeys.1245.151556.figure7</object-id><object-id xmlns:xlink="http://www.w3.org/1999/xlink" content-type="arpha" xlink:type="simple">169C6734-66AF-5BCD-9F0A-F3ACE34A7EF8</object-id><label>Figure 7.</label><caption><p><italic><tp:taxon-name><tp:taxon-name-part taxon-name-part-type="genus" reg="Australosagola">Australosagola</tp:taxon-name-part><tp:taxon-name-part taxon-name-part-type="species" reg="minhoi">minhoi</tp:taxon-name-part></tp:taxon-name></italic> sp. nov. (<bold>A, C, E, G–N</bold>) male; (<bold>B, D, F</bold>) female. <bold>A, B.</bold> Antennae; <bold>C, D.</bold> Head, dorsal view; <bold>E, F.</bold> Abdomen, ventral view; <bold>G.</bold> Antenna; <bold>H.</bold> Head, dorsal view; <bold>I.</bold> Prothorax, ventral view; <bold>J.</bold> Metathorax, ventral view; <bold>K.</bold> Abdomen, ventral view; <bold>L.</bold> Aedeagus, ventral view; <bold>M.</bold> Aedeagus, basoventral view; <bold>N.</bold> Aedeagus, lateral view. Scale bars: 0.1 mm (<bold>A–D, G–J, L–N</bold>); 0.5 mm (<bold>E, F, K</bold>).</p></caption><graphic xmlns:xlink="http://www.w3.org/1999/xlink" xlink:href="zookeys-1245-177_article-151556__-g007.jpg" position="float" orientation="portrait" xlink:type="simple" id="oo_1374241.jpg"><uri content-type="original_file" xlink:type="simple">https://binary.pensoft.net/fig/1374241</uri></graphic></fig></tp:treatment-sec><ref-list><ref id="B1"><mixed-citation xmlns:xlink="http://www.w3.org/1999/xlink" xlink:type="simple"><person-group><name name-style="western"><surname>Chandler</surname><given-names>DS</given-names></name></person-group> (<year>2001</year>) <source>Biology, Morphology, and Systematics of the Ant-like Litter Beetle Genera of Australia (<tp:taxon-name><tp:taxon-name-part taxon-name-part-type="order">Coleoptera</tp:taxon-name-part></tp:taxon-name>: <tp:taxon-name><tp:taxon-name-part taxon-name-part-type="family">Staphylinidae</tp:taxon-name-part></tp:taxon-name>: <tp:taxon-name><tp:taxon-name-part taxon-name-part-type="subfamily">Pselaphinae</tp:taxon-name-part></tp:taxon-name>).</source><publisher-name>Memoirs on Entomology</publisher-name>, <publisher-loc>International, Associated Publishers, Florida</publisher-loc>, <size units="page">560 pp</size>.</mixed-citation></ref><ref id="B7"><mixed-citation xmlns:xlink="http://www.w3.org/1999/xlink" xlink:type="simple"><person-group><name name-style="western"><surname>Oke</surname><given-names>C</given-names></name></person-group> (<year>1932</year>) <article-title>Notes on Australian <tp:taxon-name><tp:taxon-name-part taxon-name-part-type="order">Coleoptera</tp:taxon-name-part></tp:taxon-name>, with descriptions of new species. II.</article-title><source>Proceedings of the Linnean Society of New South Wales</source><volume>57</volume>: <fpage>148</fpage>–<lpage>172</lpage>. <ext-link xlink:href="https://www.biodiversitylibrary.org/page/34961732" ext-link-type="uri" xlink:type="simple">https://www.biodiversitylibrary.org/page/34961732</ext-link></mixed-citation></ref><ref id="B5"><mixed-citation xmlns:xlink="http://www.w3.org/1999/xlink" xlink:type="simple"><person-group><name name-style="western"><surname>Lea</surname><given-names>AM</given-names></name></person-group> (<year>1911</year>) <article-title>Australian and Tasmanian <tp:taxon-name><tp:taxon-name-part taxon-name-part-type="family">Pselaphidae</tp:taxon-name-part></tp:taxon-name>.</article-title><source>Proceedings of the Linnean Society of New South Wales</source><volume>35</volume>: <fpage>691</fpage>–<lpage>772</lpage>. <ext-link xlink:href="10.5962/bhl.part.25557" ext-link-type="doi" xlink:type="simple">https://doi.org/10.5962/bhl.part.25557</ext-link></mixed-citation></ref></ref-list></tp:taxon-treatment>
