# Supplementary material for: ﻿Australosagola, a new genus of pselaphine beetles from southern Australia (Coleoptera, Staphylinidae, Pselaphinae, Faronitae) with descriptions of seven new species
Source: Zookeys. 2025 Jul 15;1245:177–205. doi: 10.3897/zookeys.1245.151556 (PMC12284585; doi:10.3897/zookeys.1245.151556)
Supplement: XML Treatment for Australosagola helenae [file zookeys.1245.151556-treatment4.xml]

<!DOCTYPE tp:taxon-treatment
  PUBLIC "-//TaxonX//DTD Taxonomic Treatment Publishing DTD v0 20100105//EN" "tax-treatment-NSO.dtd">
<tp:taxon-treatment xmlns:tp="http://www.plazi.org/taxpub"><tp:treatment-meta><kwd-group><label>Taxon classification</label><kwd>
              <named-content content-type="kingdom">Animalia</named-content>
            </kwd><kwd>
              <named-content content-type="order">Coleoptera</named-content>
            </kwd><kwd>
              <named-content content-type="family">Staphylinidae</named-content>
            </kwd></kwd-group><mixed-citation publication-type="journal"><person-group><name><surname>Choi</surname><given-names>Su-Ho</given-names></name><name><surname>Chandler</surname><given-names>Donald S.</given-names></name><name><surname>Park</surname><given-names>Jong-Seok</given-names></name></person-group><article-title>﻿<italic><tp:taxon-name><tp:taxon-name-part taxon-name-part-type="genus" reg="Australosagola">Australosagola</tp:taxon-name-part></tp:taxon-name></italic>, a new genus of pselaphine beetles from southern Australia (<tp:taxon-name><tp:taxon-name-part taxon-name-part-type="order">Coleoptera</tp:taxon-name-part></tp:taxon-name>, <tp:taxon-name><tp:taxon-name-part taxon-name-part-type="family">Staphylinidae</tp:taxon-name-part></tp:taxon-name>, <tp:taxon-name><tp:taxon-name-part taxon-name-part-type="subfamily">Pselaphinae</tp:taxon-name-part></tp:taxon-name>, <tp:taxon-name><tp:taxon-name-part taxon-name-part-type="subtribe">Faronitae</tp:taxon-name-part></tp:taxon-name>) with descriptions of seven new species</article-title><source>Zookeys</source><day>15</day><month>07</month><year>2025</year><volume>1245</volume><fpage>177</fpage><lpage>205</lpage><pub-id pub-id-type="doi">10.3897/zookeys.1245.151556</pub-id></mixed-citation></tp:treatment-meta><tp:nomenclature><label>﻿</label><tp:taxon-name>
            <object-id xmlns:xlink="http://www.w3.org/1999/xlink" content-type="arpha" xlink:type="simple">F59EED14-4715-5D0D-8616-5A59FCA16FEF</object-id>
            <tp:taxon-name-part taxon-name-part-type="genus" reg="Australosagola">Australosagola</tp:taxon-name-part>
            <tp:taxon-name-part taxon-name-part-type="species" reg="helenae">helenae</tp:taxon-name-part>
          </tp:taxon-name><tp:taxon-authority>(Oke, 1925)</tp:taxon-authority><tp:taxon-status xmlns:xlink="http://www.w3.org/1999/xlink" xlink:type="simple">comb. nov.</tp:taxon-status><xref ref-type="fig" rid="F1">Figs 1D</xref><xref ref-type="fig" rid="F2">, 2C</xref><xref ref-type="fig" rid="F5">, 5</xref><xref ref-type="fig" rid="F14">, 14</xref><tp:nomenclature-citation-list><tp:nomenclature-citation><tp:taxon-name>
                <tp:taxon-name-part taxon-name-part-type="genus" reg="Sagola">Sagola</tp:taxon-name-part>
                <tp:taxon-name-part taxon-name-part-type="species" reg="helenae">helenae</tp:taxon-name-part>
              </tp:taxon-name><comment>Oke, 1925: 7. Type locality: Evelyn, Victoria. Holotype male (<abbrev xmlns:xlink="http://www.w3.org/1999/xlink" content-type="institution" xlink:title="National Museum of Victoria, Melbourne, Victoria, Australia" id="ABBRID0E5NBG" xlink:type="simple">MVMA</abbrev>). <xref ref-type="bibr" rid="B1">Chandler 2001</xref>: 52.</comment></tp:nomenclature-citation></tp:nomenclature-citation-list></tp:nomenclature><tp:treatment-sec sec-type="type material" id="SECID0EHOBG"><title>Type material.</title><p><bold><italic>Holotype</italic>. Australia: Australian Capital Territory</bold>: • ♂ (<abbrev xmlns:xlink="http://www.w3.org/1999/xlink" content-type="institution" xlink:title="National Museum of Victoria, Melbourne, Victoria, Australia" id="ABBRID0ESOBG" xlink:type="simple">MVMA</abbrev>), “Evelyn.V. / s.6.22 / C. Oke // Sagola / helenae / ♂ Oke // 1059 / Type ♂ // MUS VIC. / ENTO 2015-1L”.</p></tp:treatment-sec><tp:treatment-sec sec-type="material" id="SECID0EGPBG"><title>Other material examined</title><p>(<italic>n</italic> = 30; 17 ♂♂, 13 ♀♀). See Suppl. material <xref ref-type="supplementary-material" rid="S1">1</xref>.</p></tp:treatment-sec><tp:treatment-sec sec-type="diagnosis" id="SECID0ESPBG"><title>Diagnosis.</title><p><italic><tp:taxon-name><tp:taxon-name-part taxon-name-part-type="genus" reg="Australosagola">Australosagola</tp:taxon-name-part><tp:taxon-name-part taxon-name-part-type="species" reg="helenae">helenae</tp:taxon-name-part></tp:taxon-name></italic> comb. nov. can be distinguished from other <italic><tp:taxon-name><tp:taxon-name-part taxon-name-part-type="genus" reg="Australosagola">Australosagola</tp:taxon-name-part></tp:taxon-name></italic> by the following characters: abdominal sternite 5 (VII) with small median, preapical tubercle (Fig. <xref ref-type="fig" rid="F5">5E</xref>, white arrow), lacking preapical setal rows (Fig. <xref ref-type="fig" rid="F5">5E, K</xref>).</p><fig id="F5" position="float" orientation="portrait"><object-id xmlns:xlink="http://www.w3.org/1999/xlink" content-type="doi" xlink:type="simple">10.3897/zookeys.1245.151556.figure5</object-id><object-id xmlns:xlink="http://www.w3.org/1999/xlink" content-type="arpha" xlink:type="simple">5B19034E-68DC-541A-BEF4-71EB202A68B2</object-id><label>Figure 5.</label><caption><p><italic><tp:taxon-name><tp:taxon-name-part taxon-name-part-type="genus" reg="Australosagola">Australosagola</tp:taxon-name-part><tp:taxon-name-part taxon-name-part-type="species" reg="helenae">helenae</tp:taxon-name-part></tp:taxon-name></italic> comb. nov. <bold>(A, C, E, G–N)</bold> male; <bold>(B, D, F)</bold> female. <bold>A, B.</bold> Antennae; <bold>C, D.</bold> Head, dorsal view; <bold>E, F.</bold> Abdomen, ventral view; <bold>G.</bold> Antenna; <bold>H.</bold> Head, dorsal view; <bold>I.</bold> Prothorax, ventral view; <bold>J.</bold> Meso-metathorax, ventral view; <bold>K.</bold> Abdomen, ventral view; <bold>L.</bold> Aedeagus, ventral view; <bold>M.</bold> Aedeagus, basoventral view; <bold>N.</bold> Aedeagus, lateral view. Scale bars: 0.1 mm (<bold>A–D, G–J, L–N</bold>); 0.5 mm (<bold>E, F, K</bold>).</p></caption><graphic xmlns:xlink="http://www.w3.org/1999/xlink" xlink:href="zookeys-1245-177_article-151556__-g005.jpg" position="float" orientation="portrait" xlink:type="simple" id="oo_1374238.jpg"><uri content-type="original_file" xlink:type="simple">https://binary.pensoft.net/fig/1374238</uri></graphic></fig></tp:treatment-sec><tp:treatment-sec sec-type="description" id="SECID0ESQBG"><title>Male description.</title><p>Length 2.2–2.7 mm. Body brown to reddish-brown. <bold><italic>Head</italic>.</bold> Head in dorsal view with concavity at base of frontal rostrum around frontal fovea. Vertexal foveae well-developed (Fig. <xref ref-type="fig" rid="F5">5C, H</xref>). Antennomere 1 cylindrical and longer than wide; 2 subquadrate and longer than wide; 3 smallest and subconical; 4–7 subquadrate, longer than wide, swollen at middle; 8 subquadrate, as long as wide; 9 and 10 subquadrate and transverse (Fig. <xref ref-type="fig" rid="F5">5A, G</xref>). <bold><italic>Thorax</italic>.</bold> Prothorax slightly broader than long, widest at midpoint (Fig. <xref ref-type="fig" rid="F5">5I</xref>). Elytra with two subbasal elytral foveae, three basal elytral foveae (1 being fovea at base of sutural stria), discal elytral foveae with short discal striae, and fovea in sutural striae. Hind wings fully developed. Metatrochanter with ventral margin convex (Fig. <xref ref-type="fig" rid="F5">5E, J</xref>). <bold><italic>Abdomen</italic>.</bold> Abdominal tergite 2 (V) ~1/2 length of 3 (VI) (Fig. <xref ref-type="fig" rid="F1">1D</xref>). Abdominal sternite 5 (VII) slightly medially impressed (Fig. <xref ref-type="fig" rid="F5">5E</xref>). <bold><italic>Genitalia</italic>.</bold> Length 0.32 mm, aedeagus symmetrical, apex of median lobe rounded and bulbous in ventral and basoventral views (Fig. <xref ref-type="fig" rid="F5">5L–N</xref>). Pair of edentate projections at midpoint of median lobe longer than parameres and not curved at apices in basoventral and lateral views, shortly curved in ventral view (Fig. <xref ref-type="fig" rid="F5">5L, M</xref>). Pair of tubercles dorsal to projection [Fig. <xref ref-type="fig" rid="F5">5L</xref> (black arrow), N (black arrow)]. Hook-shaped projection at basal part of median lobe only slightly curved in lateral view, projection appearing to be M-shaped and directed apically at basal part of median lobe in ventral view, phallobase narrowly rounded at apex in ventral view, shortly bent in lateral view (Fig. <xref ref-type="fig" rid="F5">5L–N</xref>).</p></tp:treatment-sec><tp:treatment-sec sec-type="description" id="SECID0EQSBG"><title>Female sexual characters.</title><p>Abdominal sternites convex, apical portion of abdominal sternite 5 (VII) convex (Fig. <xref ref-type="fig" rid="F5">5F</xref>).</p></tp:treatment-sec><tp:treatment-sec sec-type="comments" id="SECID0E1SBG"><title>Comment.</title><p><italic><tp:taxon-name><tp:taxon-name-part taxon-name-part-type="genus" reg="Australosagola">Australosagola</tp:taxon-name-part><tp:taxon-name-part taxon-name-part-type="species" reg="helenae">helenae</tp:taxon-name-part></tp:taxon-name></italic> and <italic><tp:taxon-name><tp:taxon-name-part taxon-name-part-type="genus" reg="Australosagola">A.</tp:taxon-name-part><tp:taxon-name-part taxon-name-part-type="species" reg="jiwooki">jiwooki</tp:taxon-name-part></tp:taxon-name></italic> sp. nov. are the only species that have males with a small, median, preapical tubercle on abdominal sternite 5 (VII) [Figs <xref ref-type="fig" rid="F5">5E</xref> (white arrow), K (white arrow), 8H (white arrow)], while <italic><tp:taxon-name><tp:taxon-name-part taxon-name-part-type="genus" reg="Australosagola">A.</tp:taxon-name-part><tp:taxon-name-part taxon-name-part-type="species" reg="helenae">helenae</tp:taxon-name-part></tp:taxon-name></italic> is separated from <italic><tp:taxon-name><tp:taxon-name-part taxon-name-part-type="genus" reg="Australosagola">A.</tp:taxon-name-part><tp:taxon-name-part taxon-name-part-type="species" reg="jiwooki">jiwooki</tp:taxon-name-part></tp:taxon-name></italic> by the lack of the pair of setal clusters at the apex of the median projection at the posterior margin (Figs <xref ref-type="fig" rid="F5">5K</xref>, <xref ref-type="fig" rid="F8">8H</xref>, black arrow).</p></tp:treatment-sec><tp:treatment-sec sec-type="distribution" id="SECID0EYUBG"><title>Distribution.</title><p>New South Wales, Victoria, and the Australian Capital Territory (Fig. <xref ref-type="fig" rid="F14">14</xref>, black hexagons).</p></tp:treatment-sec><tp:treatment-sec sec-type="habitat" id="SECID0ENXBG"><title>Habitat.</title><p>Specimens of this species were collected using flight intercept traps (F.I.T.), spraying pyrethrin on logs, and by sifting leaf, log or forest floor litter in mallee, woodland, or most commonly in wet sclerophyll forests dominated by <italic><tp:taxon-name><tp:taxon-name-part taxon-name-part-type="genus" reg="Nothofagus">Nothofagus</tp:taxon-name-part><tp:taxon-name-part taxon-name-part-type="species" reg="cunninghami">cunninghami</tp:taxon-name-part></tp:taxon-name></italic> and <italic><tp:taxon-name><tp:taxon-name-part taxon-name-part-type="genus" reg="Eucalyptus">Eucalyptus</tp:taxon-name-part></tp:taxon-name></italic> species.</p></tp:treatment-sec><tp:treatment-sec><!--Section generated to contain objects referenced in tp:taxon-treatment.--><fig id="F1" position="float" orientation="portrait"><object-id xmlns:xlink="http://www.w3.org/1999/xlink" content-type="doi" xlink:type="simple">10.3897/zookeys.1245.151556.figure1</object-id><object-id xmlns:xlink="http://www.w3.org/1999/xlink" content-type="arpha" xlink:type="simple">07F34E99-62FD-500B-B76B-5AFECE0CBF6A</object-id><label>Figure 1.</label><caption><p><italic><tp:taxon-name><tp:taxon-name-part taxon-name-part-type="genus" reg="Australosagola">Australosagola</tp:taxon-name-part></tp:taxon-name></italic> male habitus photos, all dorsal view except for B, ventral view. <bold>A, B.</bold><italic><tp:taxon-name><tp:taxon-name-part taxon-name-part-type="genus" reg="Australosagola">A.</tp:taxon-name-part><tp:taxon-name-part taxon-name-part-type="species" reg="tasmaniae">tasmaniae</tp:taxon-name-part></tp:taxon-name></italic> comb. nov.; <bold>C.</bold><italic><tp:taxon-name><tp:taxon-name-part taxon-name-part-type="genus" reg="Australosagola">A.</tp:taxon-name-part><tp:taxon-name-part taxon-name-part-type="species" reg="rugicornis">rugicornis</tp:taxon-name-part></tp:taxon-name></italic> comb. nov.; <bold>D.</bold><italic><tp:taxon-name><tp:taxon-name-part taxon-name-part-type="genus" reg="Australosagola">A.</tp:taxon-name-part><tp:taxon-name-part taxon-name-part-type="species" reg="helenae">helenae</tp:taxon-name-part></tp:taxon-name></italic> comb. nov.; <bold>E.</bold><italic><tp:taxon-name><tp:taxon-name-part taxon-name-part-type="genus" reg="Australosagola">A.</tp:taxon-name-part><tp:taxon-name-part taxon-name-part-type="species" reg="minsangi">minsangi</tp:taxon-name-part></tp:taxon-name></italic> sp. nov.; <bold>F.</bold><italic><tp:taxon-name><tp:taxon-name-part taxon-name-part-type="genus" reg="Australosagola">A.</tp:taxon-name-part><tp:taxon-name-part taxon-name-part-type="species" reg="minhoi">minhoi</tp:taxon-name-part></tp:taxon-name></italic> sp. nov.; <bold>G.</bold><italic><tp:taxon-name><tp:taxon-name-part taxon-name-part-type="genus" reg="Australosagola">A.</tp:taxon-name-part><tp:taxon-name-part taxon-name-part-type="species" reg="jiwooki">jiwooki</tp:taxon-name-part></tp:taxon-name></italic> sp. nov.; <bold>H.</bold><italic><tp:taxon-name><tp:taxon-name-part taxon-name-part-type="genus" reg="Australosagola">A.</tp:taxon-name-part><tp:taxon-name-part taxon-name-part-type="species" reg="sunheei">sunheei</tp:taxon-name-part></tp:taxon-name></italic> sp. nov.; <bold>I.</bold><italic><tp:taxon-name><tp:taxon-name-part taxon-name-part-type="genus" reg="Australosagola">A.</tp:taxon-name-part><tp:taxon-name-part taxon-name-part-type="species" reg="doohyungi">doohyungi</tp:taxon-name-part></tp:taxon-name></italic> sp. nov.; <bold>J.</bold><italic><tp:taxon-name><tp:taxon-name-part taxon-name-part-type="genus" reg="Australosagola">A.</tp:taxon-name-part><tp:taxon-name-part taxon-name-part-type="species" reg="jungjooni">jungjooni</tp:taxon-name-part></tp:taxon-name></italic> sp. nov.; <bold>K.</bold><italic><tp:taxon-name><tp:taxon-name-part taxon-name-part-type="genus" reg="Australosagola">A.</tp:taxon-name-part><tp:taxon-name-part taxon-name-part-type="species" reg="yongsooni">yongsooni</tp:taxon-name-part></tp:taxon-name></italic> sp. nov. Scale bars: 1.0 mm.</p></caption><graphic xmlns:xlink="http://www.w3.org/1999/xlink" xlink:href="zookeys-1245-177_article-151556__-g001.jpg" position="float" orientation="portrait" xlink:type="simple" id="oo_1374234.jpg"><uri content-type="original_file" xlink:type="simple">https://binary.pensoft.net/fig/1374234</uri></graphic></fig><fig id="F2" position="float" orientation="portrait"><object-id xmlns:xlink="http://www.w3.org/1999/xlink" content-type="doi" xlink:type="simple">10.3897/zookeys.1245.151556.figure2</object-id><object-id xmlns:xlink="http://www.w3.org/1999/xlink" content-type="arpha" xlink:type="simple">42A5E8D4-4726-57A4-B33E-36FC8FB13EB5</object-id><label>Figure 2.</label><caption><p><italic><tp:taxon-name><tp:taxon-name-part taxon-name-part-type="genus" reg="Australosagola">Australosagola</tp:taxon-name-part></tp:taxon-name></italic> female habitus photos, dorsal view. <bold>A.</bold><italic><tp:taxon-name><tp:taxon-name-part taxon-name-part-type="genus" reg="Australosagola">A.</tp:taxon-name-part><tp:taxon-name-part taxon-name-part-type="species" reg="tasmaniae">tasmaniae</tp:taxon-name-part></tp:taxon-name></italic> comb. nov.; <bold>B.</bold><italic><tp:taxon-name><tp:taxon-name-part taxon-name-part-type="genus" reg="Australosagola">A.</tp:taxon-name-part><tp:taxon-name-part taxon-name-part-type="species" reg="rugicornis">rugicornis</tp:taxon-name-part></tp:taxon-name></italic> comb. nov.; <bold>C.</bold><italic><tp:taxon-name><tp:taxon-name-part taxon-name-part-type="genus" reg="Australosagola">A.</tp:taxon-name-part><tp:taxon-name-part taxon-name-part-type="species" reg="helenae">helenae</tp:taxon-name-part></tp:taxon-name></italic> comb. nov.; <bold>D.</bold><italic><tp:taxon-name><tp:taxon-name-part taxon-name-part-type="genus" reg="Australosagola">A.</tp:taxon-name-part><tp:taxon-name-part taxon-name-part-type="species" reg="minsangi">minsangi</tp:taxon-name-part></tp:taxon-name></italic> sp. nov.; <bold>E.</bold><italic><tp:taxon-name><tp:taxon-name-part taxon-name-part-type="genus" reg="Australosagola">A.</tp:taxon-name-part><tp:taxon-name-part taxon-name-part-type="species" reg="sunheei">sunheei</tp:taxon-name-part></tp:taxon-name></italic> sp. nov.; <bold>F.</bold><italic><tp:taxon-name><tp:taxon-name-part taxon-name-part-type="genus" reg="Australosagola">A.</tp:taxon-name-part><tp:taxon-name-part taxon-name-part-type="species" reg="minhoi">minhoi</tp:taxon-name-part></tp:taxon-name></italic> sp. nov.; <bold>G.</bold><italic><tp:taxon-name><tp:taxon-name-part taxon-name-part-type="genus" reg="Australosagola">A.</tp:taxon-name-part><tp:taxon-name-part taxon-name-part-type="species" reg="doohyungi">doohyungi</tp:taxon-name-part></tp:taxon-name></italic> sp. nov.; <bold>H.</bold><italic><tp:taxon-name><tp:taxon-name-part taxon-name-part-type="genus" reg="Australosagola">A.</tp:taxon-name-part><tp:taxon-name-part taxon-name-part-type="species" reg="jungjooni">jungjooni</tp:taxon-name-part></tp:taxon-name></italic> sp. nov.; <bold>I.</bold><italic><tp:taxon-name><tp:taxon-name-part taxon-name-part-type="genus" reg="Australosagola">A.</tp:taxon-name-part><tp:taxon-name-part taxon-name-part-type="species" reg="yongsooni">yongsooni</tp:taxon-name-part></tp:taxon-name></italic> sp. nov. Scale bars: 1.0 mm.</p></caption><graphic xmlns:xlink="http://www.w3.org/1999/xlink" xlink:href="zookeys-1245-177_article-151556__-g002.jpg" position="float" orientation="portrait" xlink:type="simple" id="oo_1374235.jpg"><uri content-type="original_file" xlink:type="simple">https://binary.pensoft.net/fig/1374235</uri></graphic></fig><fig id="F14" position="float" orientation="portrait"><object-id xmlns:xlink="http://www.w3.org/1999/xlink" content-type="doi" xlink:type="simple">10.3897/zookeys.1245.151556.figure14</object-id><object-id xmlns:xlink="http://www.w3.org/1999/xlink" content-type="arpha" xlink:type="simple">CBC9A118-98FE-53AE-9F3A-CF111FD18F7A</object-id><label>Figure 14.</label><caption><p>Collection localities of <italic><tp:taxon-name><tp:taxon-name-part taxon-name-part-type="genus" reg="Australosagola">Australosagola</tp:taxon-name-part></tp:taxon-name></italic> species. <italic><tp:taxon-name><tp:taxon-name-part taxon-name-part-type="genus" reg="Australosagola">A.</tp:taxon-name-part><tp:taxon-name-part taxon-name-part-type="species" reg="helenae">helenae</tp:taxon-name-part></tp:taxon-name></italic> comb. nov.: black hexagons; <italic><tp:taxon-name><tp:taxon-name-part taxon-name-part-type="genus" reg="Australosagola">A.</tp:taxon-name-part><tp:taxon-name-part taxon-name-part-type="species" reg="jiwooki">jiwooki</tp:taxon-name-part></tp:taxon-name></italic> sp. nov.: red square; <italic><tp:taxon-name><tp:taxon-name-part taxon-name-part-type="genus" reg="Australosagola">A.</tp:taxon-name-part><tp:taxon-name-part taxon-name-part-type="species" reg="minhoi">minhoi</tp:taxon-name-part></tp:taxon-name></italic> sp. nov.: blue triangles; <italic><tp:taxon-name><tp:taxon-name-part taxon-name-part-type="genus" reg="Australosagola">A.</tp:taxon-name-part><tp:taxon-name-part taxon-name-part-type="species" reg="yongsooni">yongsooni</tp:taxon-name-part></tp:taxon-name></italic> sp. nov.: black star; <italic><tp:taxon-name><tp:taxon-name-part taxon-name-part-type="genus" reg="Australosagola">A.</tp:taxon-name-part><tp:taxon-name-part taxon-name-part-type="species" reg="doohyungi">doohyungi</tp:taxon-name-part></tp:taxon-name></italic> sp. nov.: blue circles.</p></caption><graphic xmlns:xlink="http://www.w3.org/1999/xlink" xlink:href="zookeys-1245-177_article-151556__-g014.jpg" position="float" orientation="portrait" xlink:type="simple" id="oo_1374253.jpg"><uri content-type="original_file" xlink:type="simple">https://binary.pensoft.net/fig/1374253</uri></graphic></fig><supplementary-material xmlns:xlink="http://www.w3.org/1999/xlink" id="S1" position="float" orientation="portrait" xlink:type="simple"><object-id content-type="doi" xlink:type="simple">10.3897/zookeys.1245.151556.suppl1</object-id><object-id content-type="arpha" xlink:type="simple">4401013B-6AA4-5024-A3B2-0F1F8449AF10</object-id><label>Supplementary material 1</label><caption><p>Additional label data for <italic><tp:taxon-name><tp:taxon-name-part taxon-name-part-type="genus" reg="Australosagola">Australosagola</tp:taxon-name-part><tp:taxon-name-part taxon-name-part-type="species" reg="tasmaniae">tasmaniae</tp:taxon-name-part></tp:taxon-name></italic>, <italic><tp:taxon-name><tp:taxon-name-part taxon-name-part-type="genus" reg="Australosagola">A.</tp:taxon-name-part><tp:taxon-name-part taxon-name-part-type="species" reg="rugicornis">rugicornis</tp:taxon-name-part></tp:taxon-name></italic>, and <italic><tp:taxon-name><tp:taxon-name-part taxon-name-part-type="genus" reg="Australosagola">A.</tp:taxon-name-part><tp:taxon-name-part taxon-name-part-type="species" reg="helenae">helenae</tp:taxon-name-part></tp:taxon-name></italic></p></caption><statement content-type="dataType"><label>Data type</label><p>pdf</p></statement><media xlink:href="zookeys-1245-177_article-151556__-s001.pdf" mimetype="application" mime-subtype="pdf" position="float" orientation="portrait" xlink:type="simple" id="oo_1374255.pdf"><uri content-type="original_file" xlink:type="simple">https://binary.pensoft.net/file/1374255</uri></media><permissions><license xlink:type="simple"><license-p>This dataset is made available under the Open Database License (http://opendatacommons.org/licenses/odbl/1.0/). The Open Database License (ODbL) is a license agreement intended to allow users to freely share, modify, and use this Dataset while maintaining this same freedom for others, provided that the original source and author(s) are credited.</license-p></license></permissions><attrib specific-use="authors">Su-Ho Choi, Donald S. Chandler, Jong-Seok Park</attrib></supplementary-material><fig id="F8" position="float" orientation="portrait"><object-id xmlns:xlink="http://www.w3.org/1999/xlink" content-type="doi" xlink:type="simple">10.3897/zookeys.1245.151556.figure8</object-id><object-id xmlns:xlink="http://www.w3.org/1999/xlink" content-type="arpha" xlink:type="simple">DAE9247D-D9F2-54FE-BDC8-640E3B4D3666</object-id><label>Figure 8.</label><caption><p><italic><tp:taxon-name><tp:taxon-name-part taxon-name-part-type="genus" reg="Australosagola">Australosagola</tp:taxon-name-part><tp:taxon-name-part taxon-name-part-type="species" reg="jiwooki">jiwooki</tp:taxon-name-part></tp:taxon-name></italic> sp. nov. male. <bold>A.</bold> Antenna; <bold>B.</bold> Head, dorsal view; <bold>C.</bold> Abdomen, ventral view; <bold>D.</bold> Antenna; <bold>E.</bold> Head, dorsal view; <bold>F.</bold> Prothorax, ventral view; <bold>G.</bold> Metathorax, ventral view; <bold>H.</bold> Abdomen, ventral view; <bold>I.</bold> Aedeagus, ventral view; <bold>J.</bold> Aedeagus, basoventral view; <bold>K.</bold> Aedeagus, lateral view. Scale bars: 0.1 mm (<bold>A, B, D–G, I–K</bold>); 0.5 mm (<bold>C, H</bold>).</p></caption><graphic xmlns:xlink="http://www.w3.org/1999/xlink" xlink:href="zookeys-1245-177_article-151556__-g008.jpg" position="float" orientation="portrait" xlink:type="simple" id="oo_1374242.jpg"><uri content-type="original_file" xlink:type="simple">https://binary.pensoft.net/fig/1374242</uri></graphic></fig></tp:treatment-sec><ref-list><ref id="B1"><mixed-citation xmlns:xlink="http://www.w3.org/1999/xlink" xlink:type="simple"><person-group><name name-style="western"><surname>Chandler</surname><given-names>DS</given-names></name></person-group> (<year>2001</year>) <source>Biology, Morphology, and Systematics of the Ant-like Litter Beetle Genera of Australia (<tp:taxon-name><tp:taxon-name-part taxon-name-part-type="order">Coleoptera</tp:taxon-name-part></tp:taxon-name>: <tp:taxon-name><tp:taxon-name-part taxon-name-part-type="family">Staphylinidae</tp:taxon-name-part></tp:taxon-name>: <tp:taxon-name><tp:taxon-name-part taxon-name-part-type="subfamily">Pselaphinae</tp:taxon-name-part></tp:taxon-name>).</source><publisher-name>Memoirs on Entomology</publisher-name>, <publisher-loc>International, Associated Publishers, Florida</publisher-loc>, <size units="page">560 pp</size>.</mixed-citation></ref></ref-list></tp:taxon-treatment>
