# Supplementary material for: ﻿Australosagola, a new genus of pselaphine beetles from southern Australia (Coleoptera, Staphylinidae, Pselaphinae, Faronitae) with descriptions of seven new species
Source: Zookeys. 2025 Jul 15;1245:177–205. doi: 10.3897/zookeys.1245.151556 (PMC12284585; doi:10.3897/zookeys.1245.151556)
Supplement: XML Treatment for Australosagola jiwooki [file zookeys.1245.151556-treatment7.xml]

<!DOCTYPE tp:taxon-treatment
  PUBLIC "-//TaxonX//DTD Taxonomic Treatment Publishing DTD v0 20100105//EN" "tax-treatment-NSO.dtd">
<tp:taxon-treatment xmlns:tp="http://www.plazi.org/taxpub"><tp:treatment-meta><kwd-group><label>Taxon classification</label><kwd>
              <named-content content-type="kingdom">Animalia</named-content>
            </kwd><kwd>
              <named-content content-type="order">Coleoptera</named-content>
            </kwd><kwd>
              <named-content content-type="family">Staphylinidae</named-content>
            </kwd></kwd-group><mixed-citation publication-type="journal"><person-group><name><surname>Choi</surname><given-names>Su-Ho</given-names></name><name><surname>Chandler</surname><given-names>Donald S.</given-names></name><name><surname>Park</surname><given-names>Jong-Seok</given-names></name></person-group><article-title>﻿<italic><tp:taxon-name><tp:taxon-name-part taxon-name-part-type="genus" reg="Australosagola">Australosagola</tp:taxon-name-part></tp:taxon-name></italic>, a new genus of pselaphine beetles from southern Australia (<tp:taxon-name><tp:taxon-name-part taxon-name-part-type="order">Coleoptera</tp:taxon-name-part></tp:taxon-name>, <tp:taxon-name><tp:taxon-name-part taxon-name-part-type="family">Staphylinidae</tp:taxon-name-part></tp:taxon-name>, <tp:taxon-name><tp:taxon-name-part taxon-name-part-type="subfamily">Pselaphinae</tp:taxon-name-part></tp:taxon-name>, <tp:taxon-name><tp:taxon-name-part taxon-name-part-type="subtribe">Faronitae</tp:taxon-name-part></tp:taxon-name>) with descriptions of seven new species</article-title><source>Zookeys</source><day>15</day><month>07</month><year>2025</year><volume>1245</volume><fpage>177</fpage><lpage>205</lpage><pub-id pub-id-type="doi">10.3897/zookeys.1245.151556</pub-id></mixed-citation></tp:treatment-meta><tp:nomenclature><label>﻿</label><tp:taxon-name>
            <object-id xmlns:xlink="http://www.w3.org/1999/xlink" content-type="arpha" xlink:type="simple">E31E2FD6-1083-5B04-9AE5-E85324CF230B</object-id>
            <tp:taxon-name-part taxon-name-part-type="genus" reg="Australosagola">Australosagola</tp:taxon-name-part>
            <tp:taxon-name-part taxon-name-part-type="species" reg="jiwooki">jiwooki</tp:taxon-name-part>
            <object-id xmlns:xlink="http://www.w3.org/1999/xlink" content-type="zoobank" xlink:type="simple">https://zoobank.org/1DDF2D6C-C721-45FD-B2D3-7ADBABA6EF8E</object-id>
          </tp:taxon-name><tp:taxon-status xmlns:xlink="http://www.w3.org/1999/xlink" xlink:type="simple">sp. nov.</tp:taxon-status><xref ref-type="fig" rid="F1">Figs 1G</xref><xref ref-type="fig" rid="F8">, 8</xref><xref ref-type="fig" rid="F14">, 14</xref></tp:nomenclature><tp:treatment-sec sec-type="type material" id="SECID0ETTAI"><title>Type material.</title><p><bold><italic>Holotype</italic>. Australia: Victoria</bold>: • ♂ (aedeagus dissected; <named-content xmlns:xlink="http://www.w3.org/1999/xlink" content-type="dwc:institutional_code" xlink:title="Australian National Insect Collection, Canberra, Australian Capital Territory, Australia" xlink:href="http://grbio.org/institution/australian-national-insect-collection" xlink:type="simple">ANIC</named-content>), “AUSTL.: VIC.: Mt. Buffalo / N.P., above Eurobin Point / 820 m 36.42S 146. 50E / 23.I.1987 / wet sclerophyll forest // A.Newton &amp; M.Thayer 805 / FMHD #87-202 / berl., leaf &amp; log / litter, forest floor” (actual coordinate data: <named-content xmlns:xlink="http://www.w3.org/1999/xlink" content-type="dwc:verbatimCoordinates" xlink:type="simple"><named-content content-type="geo-json" specific-use="{&#34;type&#34;:&#34;Point&#34;,&#34;coordinates&#34;:[146.833333,-36.700000]}" id="NCID0EGUAI" xlink:type="simple">36°42'S, 146°50'E</named-content></named-content> = -36.70, 146.83). <bold><italic>Paratype</italic></bold> (<italic>n</italic> = 1; 1 ♂). <bold>Australia: Victoria</bold>: • 1 ♂ (slide-mounted; <named-content xmlns:xlink="http://www.w3.org/1999/xlink" content-type="dwc:institutional_code" xlink:title="Field Museum of Natural History, Chicago, Illinois, USA" xlink:href="http://grbio.org/institution/field-museum-natural-history" xlink:type="simple">FMNH</named-content>), same data as holotype.</p></tp:treatment-sec><tp:treatment-sec sec-type="diagnosis" id="SECID0EXUAI"><title>Diagnosis.</title><p><italic><tp:taxon-name><tp:taxon-name-part taxon-name-part-type="genus" reg="Australosagola">Australosagola</tp:taxon-name-part><tp:taxon-name-part taxon-name-part-type="species" reg="jiwooki">jiwooki</tp:taxon-name-part></tp:taxon-name></italic> sp. nov. can be distinguished from other <italic><tp:taxon-name><tp:taxon-name-part taxon-name-part-type="genus" reg="Australosagola">Australosagola</tp:taxon-name-part></tp:taxon-name></italic> species by the weakly defined frontal fovea (Fig. <xref ref-type="fig" rid="F8">8B, E</xref>, white arrows), and by the combination of a median preapical tubercle and small mediolateral clusters of spines at the apex of male sternite 5 (VII; Fig. <xref ref-type="fig" rid="F8">8C, H</xref>).</p></tp:treatment-sec><tp:treatment-sec sec-type="description" id="SECID0EXVAI"><title>Male description.</title><p>Length 2.4 mm. Body reddish-brown. <bold><italic>Head</italic>.</bold> Head in dorsal view, shallowly impressed at base of frontal rostrum (Fig. <xref ref-type="fig" rid="F8">8B, E</xref>). Vertexal foveae well-developed (Fig. <xref ref-type="fig" rid="F8">8B, E</xref>). Antennomere 1 subconical and longer than wide; 2 rounded and longer than wide; 3 smallest, subquadrate and transverse; 4–6 subquadrate and longer than wide; 7 subquadrate and as long as wide; 8 subquadrate and transverse; 9 subquadrate and as long as wide; 10 trapezoidal and transverse (Fig. <xref ref-type="fig" rid="F8">8A, D</xref>). <bold><italic>Thorax</italic>.</bold> Prothorax slightly broader than long (Fig. <xref ref-type="fig" rid="F8">8F</xref>). Elytra with two subbasal elytral foveae, three basal elytral foveae (1 being fovea at base of sutural stria), discal elytral foveae with short discal striae, and fovea in sutural striae. Hind wings fully developed. Metatrochanter with ventral margin convex (Fig. <xref ref-type="fig" rid="F8">8C, G</xref>). <bold><italic>Abdomen</italic>.</bold> Only abdominal sternite 5 (VII) with median impression (Fig. <xref ref-type="fig" rid="F8">8C</xref>), 5 (VII) with pair of setal clusters at apex of median projection of posterior margin (Fig. <xref ref-type="fig" rid="F8">8C, H</xref>, black arrows), with median, preapical tubercle (Fig. <xref ref-type="fig" rid="F8">8C, H</xref>, white arrows). <bold><italic>Genitalia</italic>.</bold> Length 0.48 mm, aedeagus symmetrical, in basovental view with lateral margins roughly parallel, in lateral view apical 1/2 of median lobe greatly inflated; median lobe with lateral margins sub-angulate at apex in basoventral view (Fig. <xref ref-type="fig" rid="F8">8J</xref>), pair of projections at midpoint of median lobe straight in lateral view, slightly sinuate in ventral view, slightly longer than parameres (Fig. <xref ref-type="fig" rid="F8">8J, K</xref>). Tubercles at base of median lobe bent near base in lateral view, thickly V-shaped in ventral view (Fig. <xref ref-type="fig" rid="F8">8I, K</xref>). Phallobase small with lateral margins evenly rounded in ventral view, flat, short, and evenly curved in lateral view (Fig. <xref ref-type="fig" rid="F8">8I, K</xref>).</p><fig id="F8" position="float" orientation="portrait"><object-id xmlns:xlink="http://www.w3.org/1999/xlink" content-type="doi" xlink:type="simple">10.3897/zookeys.1245.151556.figure8</object-id><object-id xmlns:xlink="http://www.w3.org/1999/xlink" content-type="arpha" xlink:type="simple">DAE9247D-D9F2-54FE-BDC8-640E3B4D3666</object-id><label>Figure 8.</label><caption><p><italic><tp:taxon-name><tp:taxon-name-part taxon-name-part-type="genus" reg="Australosagola">Australosagola</tp:taxon-name-part><tp:taxon-name-part taxon-name-part-type="species" reg="jiwooki">jiwooki</tp:taxon-name-part></tp:taxon-name></italic> sp. nov. male. <bold>A.</bold> Antenna; <bold>B.</bold> Head, dorsal view; <bold>C.</bold> Abdomen, ventral view; <bold>D.</bold> Antenna; <bold>E.</bold> Head, dorsal view; <bold>F.</bold> Prothorax, ventral view; <bold>G.</bold> Metathorax, ventral view; <bold>H.</bold> Abdomen, ventral view; <bold>I.</bold> Aedeagus, ventral view; <bold>J.</bold> Aedeagus, basoventral view; <bold>K.</bold> Aedeagus, lateral view. Scale bars: 0.1 mm (<bold>A, B, D–G, I–K</bold>); 0.5 mm (<bold>C, H</bold>).</p></caption><graphic xmlns:xlink="http://www.w3.org/1999/xlink" xlink:href="zookeys-1245-177_article-151556__-g008.jpg" position="float" orientation="portrait" xlink:type="simple" id="oo_1374242.jpg"><uri content-type="original_file" xlink:type="simple">https://binary.pensoft.net/fig/1374242</uri></graphic></fig></tp:treatment-sec><tp:treatment-sec sec-type="description" id="SECID0E4XAI"><title>Female sexual characters.</title><p>Female unknown.</p></tp:treatment-sec><tp:treatment-sec sec-type="comments" id="SECID0ECYAI"><title>Comment.</title><p><italic><tp:taxon-name><tp:taxon-name-part taxon-name-part-type="genus" reg="Australosagola">Australosagola</tp:taxon-name-part><tp:taxon-name-part taxon-name-part-type="species" reg="jiwooki">jiwooki</tp:taxon-name-part></tp:taxon-name></italic> has a small frontal fovea that is slightly impressed at the base of the frontal rostrum around the frontal fovea (Fig. <xref ref-type="fig" rid="F8">8B</xref>). This species also has a unique modified form at the apex of abdominal sternite 5 (VII), a pair of median apical setal clusters that have only 6–8 setae together with a preapical median tubercle (Fig. <xref ref-type="fig" rid="F8">8H</xref>, white and black arrows).</p></tp:treatment-sec><tp:treatment-sec sec-type="etymology" id="SECID0E2YAI"><title>Etymology.</title><p>This species is named for a curculionid specialist who has been an enthusiastic supporter of this study, Ji-Wook Kim.</p></tp:treatment-sec><tp:treatment-sec sec-type="distribution" id="SECID0EAZAI"><title>Distribution.</title><p>Victoria (Fig. <xref ref-type="fig" rid="F14">14</xref>, red square).</p></tp:treatment-sec><tp:treatment-sec sec-type="habitat" id="SECID0EKZAI"><title>Habitat.</title><p>Both specimens were collected by sifting leaf, log, and forest floor materials in a wet sclerophyll forest.</p></tp:treatment-sec><tp:treatment-sec><!--Section generated to contain objects referenced in tp:taxon-treatment.--><fig id="F1" position="float" orientation="portrait"><object-id xmlns:xlink="http://www.w3.org/1999/xlink" content-type="doi" xlink:type="simple">10.3897/zookeys.1245.151556.figure1</object-id><object-id xmlns:xlink="http://www.w3.org/1999/xlink" content-type="arpha" xlink:type="simple">07F34E99-62FD-500B-B76B-5AFECE0CBF6A</object-id><label>Figure 1.</label><caption><p><italic><tp:taxon-name><tp:taxon-name-part taxon-name-part-type="genus" reg="Australosagola">Australosagola</tp:taxon-name-part></tp:taxon-name></italic> male habitus photos, all dorsal view except for B, ventral view. <bold>A, B.</bold><italic><tp:taxon-name><tp:taxon-name-part taxon-name-part-type="genus" reg="Australosagola">A.</tp:taxon-name-part><tp:taxon-name-part taxon-name-part-type="species" reg="tasmaniae">tasmaniae</tp:taxon-name-part></tp:taxon-name></italic> comb. nov.; <bold>C.</bold><italic><tp:taxon-name><tp:taxon-name-part taxon-name-part-type="genus" reg="Australosagola">A.</tp:taxon-name-part><tp:taxon-name-part taxon-name-part-type="species" reg="rugicornis">rugicornis</tp:taxon-name-part></tp:taxon-name></italic> comb. nov.; <bold>D.</bold><italic><tp:taxon-name><tp:taxon-name-part taxon-name-part-type="genus" reg="Australosagola">A.</tp:taxon-name-part><tp:taxon-name-part taxon-name-part-type="species" reg="helenae">helenae</tp:taxon-name-part></tp:taxon-name></italic> comb. nov.; <bold>E.</bold><italic><tp:taxon-name><tp:taxon-name-part taxon-name-part-type="genus" reg="Australosagola">A.</tp:taxon-name-part><tp:taxon-name-part taxon-name-part-type="species" reg="minsangi">minsangi</tp:taxon-name-part></tp:taxon-name></italic> sp. nov.; <bold>F.</bold><italic><tp:taxon-name><tp:taxon-name-part taxon-name-part-type="genus" reg="Australosagola">A.</tp:taxon-name-part><tp:taxon-name-part taxon-name-part-type="species" reg="minhoi">minhoi</tp:taxon-name-part></tp:taxon-name></italic> sp. nov.; <bold>G.</bold><italic><tp:taxon-name><tp:taxon-name-part taxon-name-part-type="genus" reg="Australosagola">A.</tp:taxon-name-part><tp:taxon-name-part taxon-name-part-type="species" reg="jiwooki">jiwooki</tp:taxon-name-part></tp:taxon-name></italic> sp. nov.; <bold>H.</bold><italic><tp:taxon-name><tp:taxon-name-part taxon-name-part-type="genus" reg="Australosagola">A.</tp:taxon-name-part><tp:taxon-name-part taxon-name-part-type="species" reg="sunheei">sunheei</tp:taxon-name-part></tp:taxon-name></italic> sp. nov.; <bold>I.</bold><italic><tp:taxon-name><tp:taxon-name-part taxon-name-part-type="genus" reg="Australosagola">A.</tp:taxon-name-part><tp:taxon-name-part taxon-name-part-type="species" reg="doohyungi">doohyungi</tp:taxon-name-part></tp:taxon-name></italic> sp. nov.; <bold>J.</bold><italic><tp:taxon-name><tp:taxon-name-part taxon-name-part-type="genus" reg="Australosagola">A.</tp:taxon-name-part><tp:taxon-name-part taxon-name-part-type="species" reg="jungjooni">jungjooni</tp:taxon-name-part></tp:taxon-name></italic> sp. nov.; <bold>K.</bold><italic><tp:taxon-name><tp:taxon-name-part taxon-name-part-type="genus" reg="Australosagola">A.</tp:taxon-name-part><tp:taxon-name-part taxon-name-part-type="species" reg="yongsooni">yongsooni</tp:taxon-name-part></tp:taxon-name></italic> sp. nov. Scale bars: 1.0 mm.</p></caption><graphic xmlns:xlink="http://www.w3.org/1999/xlink" xlink:href="zookeys-1245-177_article-151556__-g001.jpg" position="float" orientation="portrait" xlink:type="simple" id="oo_1374234.jpg"><uri content-type="original_file" xlink:type="simple">https://binary.pensoft.net/fig/1374234</uri></graphic></fig><fig id="F14" position="float" orientation="portrait"><object-id xmlns:xlink="http://www.w3.org/1999/xlink" content-type="doi" xlink:type="simple">10.3897/zookeys.1245.151556.figure14</object-id><object-id xmlns:xlink="http://www.w3.org/1999/xlink" content-type="arpha" xlink:type="simple">CBC9A118-98FE-53AE-9F3A-CF111FD18F7A</object-id><label>Figure 14.</label><caption><p>Collection localities of <italic><tp:taxon-name><tp:taxon-name-part taxon-name-part-type="genus" reg="Australosagola">Australosagola</tp:taxon-name-part></tp:taxon-name></italic> species. <italic><tp:taxon-name><tp:taxon-name-part taxon-name-part-type="genus" reg="Australosagola">A.</tp:taxon-name-part><tp:taxon-name-part taxon-name-part-type="species" reg="helenae">helenae</tp:taxon-name-part></tp:taxon-name></italic> comb. nov.: black hexagons; <italic><tp:taxon-name><tp:taxon-name-part taxon-name-part-type="genus" reg="Australosagola">A.</tp:taxon-name-part><tp:taxon-name-part taxon-name-part-type="species" reg="jiwooki">jiwooki</tp:taxon-name-part></tp:taxon-name></italic> sp. nov.: red square; <italic><tp:taxon-name><tp:taxon-name-part taxon-name-part-type="genus" reg="Australosagola">A.</tp:taxon-name-part><tp:taxon-name-part taxon-name-part-type="species" reg="minhoi">minhoi</tp:taxon-name-part></tp:taxon-name></italic> sp. nov.: blue triangles; <italic><tp:taxon-name><tp:taxon-name-part taxon-name-part-type="genus" reg="Australosagola">A.</tp:taxon-name-part><tp:taxon-name-part taxon-name-part-type="species" reg="yongsooni">yongsooni</tp:taxon-name-part></tp:taxon-name></italic> sp. nov.: black star; <italic><tp:taxon-name><tp:taxon-name-part taxon-name-part-type="genus" reg="Australosagola">A.</tp:taxon-name-part><tp:taxon-name-part taxon-name-part-type="species" reg="doohyungi">doohyungi</tp:taxon-name-part></tp:taxon-name></italic> sp. nov.: blue circles.</p></caption><graphic xmlns:xlink="http://www.w3.org/1999/xlink" xlink:href="zookeys-1245-177_article-151556__-g014.jpg" position="float" orientation="portrait" xlink:type="simple" id="oo_1374253.jpg"><uri content-type="original_file" xlink:type="simple">https://binary.pensoft.net/fig/1374253</uri></graphic></fig></tp:treatment-sec></tp:taxon-treatment>
