# Supplementary material for: ﻿Australosagola, a new genus of pselaphine beetles from southern Australia (Coleoptera, Staphylinidae, Pselaphinae, Faronitae) with descriptions of seven new species
Source: Zookeys. 2025 Jul 15;1245:177–205. doi: 10.3897/zookeys.1245.151556 (PMC12284585; doi:10.3897/zookeys.1245.151556)
Supplement: XML Treatment for Australosagola doohyungi [file zookeys.1245.151556-treatment9.xml]

<!DOCTYPE tp:taxon-treatment
  PUBLIC "-//TaxonX//DTD Taxonomic Treatment Publishing DTD v0 20100105//EN" "tax-treatment-NSO.dtd">
<tp:taxon-treatment xmlns:tp="http://www.plazi.org/taxpub"><tp:treatment-meta><kwd-group><label>Taxon classification</label><kwd>
              <named-content content-type="kingdom">Animalia</named-content>
            </kwd><kwd>
              <named-content content-type="order">Coleoptera</named-content>
            </kwd><kwd>
              <named-content content-type="family">Staphylinidae</named-content>
            </kwd></kwd-group><mixed-citation publication-type="journal"><person-group><name><surname>Choi</surname><given-names>Su-Ho</given-names></name><name><surname>Chandler</surname><given-names>Donald S.</given-names></name><name><surname>Park</surname><given-names>Jong-Seok</given-names></name></person-group><article-title>﻿<italic><tp:taxon-name><tp:taxon-name-part taxon-name-part-type="genus" reg="Australosagola">Australosagola</tp:taxon-name-part></tp:taxon-name></italic>, a new genus of pselaphine beetles from southern Australia (<tp:taxon-name><tp:taxon-name-part taxon-name-part-type="order">Coleoptera</tp:taxon-name-part></tp:taxon-name>, <tp:taxon-name><tp:taxon-name-part taxon-name-part-type="family">Staphylinidae</tp:taxon-name-part></tp:taxon-name>, <tp:taxon-name><tp:taxon-name-part taxon-name-part-type="subfamily">Pselaphinae</tp:taxon-name-part></tp:taxon-name>, <tp:taxon-name><tp:taxon-name-part taxon-name-part-type="subtribe">Faronitae</tp:taxon-name-part></tp:taxon-name>) with descriptions of seven new species</article-title><source>Zookeys</source><day>15</day><month>07</month><year>2025</year><volume>1245</volume><fpage>177</fpage><lpage>205</lpage><pub-id pub-id-type="doi">10.3897/zookeys.1245.151556</pub-id></mixed-citation></tp:treatment-meta><tp:nomenclature><label>﻿</label><tp:taxon-name>
            <object-id xmlns:xlink="http://www.w3.org/1999/xlink" content-type="arpha" xlink:type="simple">7EEBB0EC-CE6E-5F8C-B418-71F4E25C500A</object-id>
            <tp:taxon-name-part taxon-name-part-type="genus" reg="Australosagola">Australosagola</tp:taxon-name-part>
            <tp:taxon-name-part taxon-name-part-type="species" reg="doohyungi">doohyungi</tp:taxon-name-part>
            <object-id xmlns:xlink="http://www.w3.org/1999/xlink" content-type="zoobank" xlink:type="simple">https://zoobank.org/6B23A546-BC19-41A0-AC99-9677AD7046E4</object-id>
          </tp:taxon-name><tp:taxon-status xmlns:xlink="http://www.w3.org/1999/xlink" xlink:type="simple">sp. nov.</tp:taxon-status><xref ref-type="fig" rid="F1">Figs 1I</xref><xref ref-type="fig" rid="F2">, 2G</xref><xref ref-type="fig" rid="F10">, 10</xref><xref ref-type="fig" rid="F14">, 14</xref></tp:nomenclature><tp:treatment-sec sec-type="type material" id="SECID0EQDBI"><title>Type material.</title><p><bold><italic>Holotype</italic>. Australia: Western Australia</bold>: • ♂ (<named-content xmlns:xlink="http://www.w3.org/1999/xlink" content-type="dwc:institutional_code" xlink:title="Australian National Insect Collection, Canberra, Australian Capital Territory, Australia" xlink:href="http://grbio.org/institution/australian-national-insect-collection" xlink:type="simple">ANIC</named-content>), “AUSTRALIA:WAust., / Nornalup, Valley / of Giants, VI-20-80 / S&amp;JPeck, berl. / tingle tree bark”. <bold><italic>Paratypes</italic></bold> (<italic>n</italic> = 37; 19 ♂♂, 18 ♀♀). <bold>Australia: Western Australia</bold>: • 3 ♂♂ 1 ♀ (1 ♂ aedeagus dissected; 1 ♂ slide-mounted; <named-content xmlns:xlink="http://www.w3.org/1999/xlink" content-type="dwc:institutional_code" xlink:title="University of New Hampshire Insect Collection, Durham, New Hampshire, USA" xlink:href="http://grbio.org/institution/university-new-hampshire" xlink:type="simple">UNHC</named-content>), same data as holotype; • 5 ♂♂ 2 ♀♀ (1 ♂ aedeagus dissected; 1 ♂ slide-mounted; <named-content xmlns:xlink="http://www.w3.org/1999/xlink" content-type="dwc:institutional_code" xlink:title="University of New Hampshire Insect Collection, Durham, New Hampshire, USA" xlink:href="http://grbio.org/institution/university-new-hampshire" xlink:type="simple">UNHC</named-content>), Windy Harbour, 27 km S Northcliffe, 8 VII 1980, coastal scrub litter, S. &amp; J. Peck; • 3 ♂♂ 2 ♀♀ (1 ♂ aedeagus dissected; 1 ♂ slide-mounted; <named-content xmlns:xlink="http://www.w3.org/1999/xlink" content-type="dwc:institutional_code" xlink:title="University of New Hampshire Insect Collection, Durham, New Hampshire, USA" xlink:href="http://grbio.org/institution/university-new-hampshire" xlink:type="simple">UNHC</named-content>), 40 km ESE Manjimup, 15 VII 1980, jarrah forest litter, S. &amp; J. Peck; • 1 ♂ 3 ♀♀ (<named-content xmlns:xlink="http://www.w3.org/1999/xlink" content-type="dwc:institutional_code" xlink:title="University of New Hampshire Insect Collection, Durham, New Hampshire, USA" xlink:href="http://grbio.org/institution/university-new-hampshire" xlink:type="simple">UNHC</named-content>), Pemberton, Warren N.P., 5 VII 1980, berl. Karri litter &amp; fungi, S. &amp; J. Peck; • 1 ♂ 2 ♀♀ (1 ♂ aedeagus dissected; <named-content xmlns:xlink="http://www.w3.org/1999/xlink" content-type="dwc:institutional_code" xlink:title="University of New Hampshire Insect Collection, Durham, New Hampshire, USA" xlink:href="http://grbio.org/institution/university-new-hampshire" xlink:type="simple">UNHC</named-content>), Walpole N.P., “Tingle Tree”, 18–27 VI 1980, berl. Fungi &amp; litter, S. &amp; J. Peck; • 1 ♀ (<named-content xmlns:xlink="http://www.w3.org/1999/xlink" content-type="dwc:institutional_code" xlink:title="University of New Hampshire Insect Collection, Durham, New Hampshire, USA" xlink:href="http://grbio.org/institution/university-new-hampshire" xlink:type="simple">UNHC</named-content>), 50 km SW Nannup Sues Bridge, 26 VII 1980, berl. Marri log &amp; leaf litter, S. &amp; J. Peck; • 1 ♀ (<named-content xmlns:xlink="http://www.w3.org/1999/xlink" content-type="dwc:institutional_code" xlink:title="University of New Hampshire Insect Collection, Durham, New Hampshire, USA" xlink:href="http://grbio.org/institution/university-new-hampshire" xlink:type="simple">UNHC</named-content>), Walpole N.P., “Tingle Tree”, 18–27 VI 1980, FIT in dense bush, S. &amp; J. Peck; • 1 ♂ 3 ♀♀ (1 ♂ aedeagus dissected; <named-content xmlns:xlink="http://www.w3.org/1999/xlink" content-type="dwc:institutional_code" xlink:title="Field Museum of Natural History, Chicago, Illinois, USA" xlink:href="http://grbio.org/institution/field-museum-natural-history" xlink:type="simple">FMNH</named-content>), Warren N.P., Maidenbush Tr., old-growth karri forest (<italic><tp:taxon-name><tp:taxon-name-part taxon-name-part-type="genus" reg="Eucalyptus">Euc.</tp:taxon-name-part><tp:taxon-name-part taxon-name-part-type="species" reg="diversicolor">diversicolor</tp:taxon-name-part></tp:taxon-name></italic>), 60 m, <named-content xmlns:xlink="http://www.w3.org/1999/xlink" content-type="dwc:verbatimCoordinates" xlink:type="simple"><named-content content-type="geo-json" specific-use="{&#34;type&#34;:&#34;Point&#34;,&#34;coordinates&#34;:[115.956850,-34.508583]}" id="NCID0ENGBI" xlink:type="simple">34°30.515'S, 115°57.411'E</named-content></named-content>, 29 VII 2004, FMHD #2004-113, berl., leaf &amp; bark litter, Newton, Clarke 1104; • 1 ♀ (<named-content xmlns:xlink="http://www.w3.org/1999/xlink" content-type="dwc:institutional_code" xlink:title="Field Museum of Natural History, Chicago, Illinois, USA" xlink:href="http://grbio.org/institution/field-museum-natural-history" xlink:type="simple">FMNH</named-content>), Warren N.P., Maidenbush Tr., old-growth karri forest (<italic><tp:taxon-name><tp:taxon-name-part taxon-name-part-type="genus" reg="Eucalyptus">Euc.</tp:taxon-name-part><tp:taxon-name-part taxon-name-part-type="species" reg="diversicolor">diversicolor</tp:taxon-name-part></tp:taxon-name></italic>), 60 m, <named-content xmlns:xlink="http://www.w3.org/1999/xlink" content-type="dwc:verbatimCoordinates" xlink:type="simple"><named-content content-type="geo-json" specific-use="{&#34;type&#34;:&#34;Point&#34;,&#34;coordinates&#34;:[115.977000,-34.495500]}" id="NCID0EFHBI" xlink:type="simple">34°29.73'S, 115°58.62'E</named-content></named-content>, 29 VII 2004, FMHD #2004-154, berl., leaf &amp; bark litter, D. Clarke, M. Thayer, A. Newton 1105; • 1 ♂ (<named-content xmlns:xlink="http://www.w3.org/1999/xlink" content-type="dwc:institutional_code" xlink:title="Field Museum of Natural History, Chicago, Illinois, USA" xlink:href="http://grbio.org/institution/field-museum-natural-history" xlink:type="simple">FMNH</named-content>), aedeagus dissected and mounted in euparal on a clear plastic card, Beedelup N.P., Walk-though Tree vic., karri forest (<italic><tp:taxon-name><tp:taxon-name-part taxon-name-part-type="genus" reg="Eucalyptus">Euc.</tp:taxon-name-part><tp:taxon-name-part taxon-name-part-type="species" reg="diversicolor">diversicolor</tp:taxon-name-part></tp:taxon-name></italic>), 100 m, <named-content xmlns:xlink="http://www.w3.org/1999/xlink" content-type="dwc:verbatimCoordinates" xlink:type="simple"><named-content content-type="geo-json" specific-use="{&#34;type&#34;:&#34;Point&#34;,&#34;coordinates&#34;:[115.977167,-34.428333]}" id="NCID0E4HBI" xlink:type="simple">34°25.7'S, 115°58.63'E</named-content></named-content>, 30 VII–10 VIII 2004, FMHD #2004-116, flight intercept trap, A. Newton, M. Thayer, A. Solodovnikov 1106; • 1 ♂ 1 ♀ (1 ♀ slide-mounted; <named-content xmlns:xlink="http://www.w3.org/1999/xlink" content-type="dwc:institutional_code" xlink:title="Field Museum of Natural History, Chicago, Illinois, USA" xlink:href="http://grbio.org/institution/field-museum-natural-history" xlink:type="simple">FMNH</named-content>), Shannon N.P., Big Trees Grove vic., karri forest (<italic><tp:taxon-name><tp:taxon-name-part taxon-name-part-type="genus" reg="Eucalyptus">Eucalyptus</tp:taxon-name-part><tp:taxon-name-part taxon-name-part-type="species" reg="diversicolor">diversicolor</tp:taxon-name-part></tp:taxon-name></italic>), 140 m, <named-content xmlns:xlink="http://www.w3.org/1999/xlink" content-type="dwc:verbatimCoordinates" xlink:type="simple"><named-content content-type="geo-json" specific-use="{&#34;type&#34;:&#34;Point&#34;,&#34;coordinates&#34;:[116.330167,-34.630667]}" id="NCID0EVIBI" xlink:type="simple">34°37.84'S, 116°19.81'E</named-content></named-content>, 30 VII–11 VIII 2004, FMHD #2004-122, flight intercept trap, A. Newton, A. Solodovnikov, M. Thayer 1108; • 1 ♀ (slide-mounted; <named-content xmlns:xlink="http://www.w3.org/1999/xlink" content-type="dwc:institutional_code" xlink:title="Field Museum of Natural History, Chicago, Illinois, USA" xlink:href="http://grbio.org/institution/field-museum-natural-history" xlink:type="simple">FMNH</named-content>), Beedelup N.P., Beedelup Falls Rd., jarrah (<italic><tp:taxon-name><tp:taxon-name-part taxon-name-part-type="genus" reg="Eucalyptus">Eucalyptus</tp:taxon-name-part><tp:taxon-name-part taxon-name-part-type="species" reg="marginata">marginata</tp:taxon-name-part></tp:taxon-name></italic>) forest with <italic><tp:taxon-name><tp:taxon-name-part taxon-name-part-type="genus" reg="Banksia">Banksia</tp:taxon-name-part><tp:taxon-name-part taxon-name-part-type="species" reg="grandis">grandis</tp:taxon-name-part></tp:taxon-name></italic>, <italic><tp:taxon-name><tp:taxon-name-part taxon-name-part-type="genus" reg="Xanthorrhoea">Xanthorrhoea</tp:taxon-name-part></tp:taxon-name></italic>, 150 m, <named-content xmlns:xlink="http://www.w3.org/1999/xlink" content-type="dwc:verbatimCoordinates" xlink:type="simple"><named-content content-type="geo-json" specific-use="{&#34;type&#34;:&#34;Point&#34;,&#34;coordinates&#34;:[115.884967,-34.430167]}" id="NCID0E6JBI" xlink:type="simple">34°25.81'S, 115°53.098'E</named-content></named-content>, 31 VII–11 VIII 2004, FMHD #2004-126, flight intercept trap, Newton, Solodovnikov, Thayer 1109; • 1 ♂ (aedeagus dissected; <named-content xmlns:xlink="http://www.w3.org/1999/xlink" content-type="dwc:institutional_code" xlink:title="Field Museum of Natural History, Chicago, Illinois, USA" xlink:href="http://grbio.org/institution/field-museum-natural-history" xlink:type="simple">FMNH</named-content>), Walpole-Nornalup N.P., Giant Tingle Tree area, tingle-<italic><tp:taxon-name><tp:taxon-name-part taxon-name-part-type="genus" reg="Allocasuarina">Allocasuarina</tp:taxon-name-part></tp:taxon-name></italic>-karri (<italic><tp:taxon-name><tp:taxon-name-part taxon-name-part-type="genus" reg="Eucalyptus">Eucalyptus</tp:taxon-name-part><tp:taxon-name-part taxon-name-part-type="species" reg="diversicolor">diversicolor</tp:taxon-name-part></tp:taxon-name></italic>) forest, 190 m, <named-content xmlns:xlink="http://www.w3.org/1999/xlink" content-type="dwc:verbatimCoordinates" xlink:type="simple"><named-content content-type="geo-json" specific-use="{&#34;type&#34;:&#34;Point&#34;,&#34;coordinates&#34;:[116.790333,-34.981333]}" id="NCID0EELBI" xlink:type="simple">34°58.88'S, 116°47.42'E</named-content></named-content>, 2–9 VIII 2004, FMHD #2004-130, flight intercept trap, Newton, Solodovnikov, Thayer 1110; • 1 ♂ (aedeagus dissected; <named-content xmlns:xlink="http://www.w3.org/1999/xlink" content-type="dwc:institutional_code" xlink:title="Field Museum of Natural History, Chicago, Illinois, USA" xlink:href="http://grbio.org/institution/field-museum-natural-history" xlink:type="simple">FMNH</named-content>), Walpole N.P., Z19—Z09 Rd., 20 VI–4 VII 1980, FMHD #80-391 bracket fungi &amp; litter, S. &amp; J. Peck; • 1 ♂ (aedeagus dissected; <named-content xmlns:xlink="http://www.w3.org/1999/xlink" content-type="dwc:institutional_code" xlink:title="Australian National Insect Collection, Canberra, Australian Capital Territory, Australia" xlink:href="http://grbio.org/institution/australian-national-insect-collection" xlink:type="simple">ANIC</named-content>), Walpole N.P., “Tingle Tree” 18–27 VI 1980, malaise traps with trough dense bush, S. &amp; J. Peck SBP59.</p><fig id="F9" position="float" orientation="portrait"><object-id xmlns:xlink="http://www.w3.org/1999/xlink" content-type="doi" xlink:type="simple">10.3897/zookeys.1245.151556.figure9</object-id><object-id xmlns:xlink="http://www.w3.org/1999/xlink" content-type="arpha" xlink:type="simple">EDAC725B-73C2-57E6-8D1B-9EA548B3583D</object-id><label>Figure 9.</label><caption><p><italic><tp:taxon-name><tp:taxon-name-part taxon-name-part-type="genus" reg="Australosagola">Australosagola</tp:taxon-name-part><tp:taxon-name-part taxon-name-part-type="species" reg="sunheei">sunheei</tp:taxon-name-part></tp:taxon-name></italic> sp. nov. (<bold>A, C, E, M–O</bold>) male; (<bold>B, D, F, G–L</bold>) female. <bold>A, B.</bold> Antennae; <bold>C, D.</bold> Head, dorsal view; <bold>E, F.</bold> Abdomen, ventral view; <bold>G.</bold> Antenna; <bold>H.</bold> Head, dorsal view; <bold>I.</bold> Prothorax, ventral view; <bold>J.</bold> Hind wing; <bold>K.</bold> Meso-metathorax, ventral view; <bold>L.</bold> Abdomen, ventral view; <bold>M.</bold> Aedeagus, ventral view; <bold>N.</bold> Aedeagus, basoventral view; <bold>O.</bold> Aedeagus, lateral view. Scale bars: 0.1 mm (<bold>A–D, G–K, M–O</bold>); 0.5 mm (<bold>E, F, L</bold>).</p></caption><graphic xmlns:xlink="http://www.w3.org/1999/xlink" xlink:href="zookeys-1245-177_article-151556__-g009.jpg" position="float" orientation="portrait" xlink:type="simple" id="oo_1374243.jpg"><uri content-type="original_file" xlink:type="simple">https://binary.pensoft.net/fig/1374243</uri></graphic></fig><fig id="F10" position="float" orientation="portrait"><object-id xmlns:xlink="http://www.w3.org/1999/xlink" content-type="doi" xlink:type="simple">10.3897/zookeys.1245.151556.figure10</object-id><object-id xmlns:xlink="http://www.w3.org/1999/xlink" content-type="arpha" xlink:type="simple">7819A58F-5DE2-5F79-8AA1-0E021043F3E7</object-id><label>Figure 10.</label><caption><p><italic><tp:taxon-name><tp:taxon-name-part taxon-name-part-type="genus" reg="Australosagola">Australosagola</tp:taxon-name-part><tp:taxon-name-part taxon-name-part-type="species" reg="doohyungi">doohyungi</tp:taxon-name-part></tp:taxon-name></italic> sp. nov. (<bold>A, C, E, G–N</bold>) male; (<bold>B, D, F</bold>) female. <bold>A, B.</bold> Antennae; <bold>C, D.</bold> Head, dorsal view; <bold>E, F.</bold> Abdomen, ventral view; <bold>G.</bold> Antenna; <bold>H.</bold> Head, dorsal view; <bold>I.</bold> Prothorax, ventral view; <bold>J.</bold> Meso-metathorax, ventral view; <bold>K.</bold> Abdomen, ventral view; <bold>L.</bold> Aedeagus, ventral view; <bold>M.</bold> Aedeagus, basoventral view; <bold>N.</bold> Aedeagus, lateral view. Scale bars: 0.1 mm (<bold>A–D, G–J, L–N</bold>); 0.5 mm (<bold>E, F, K</bold>).</p></caption><graphic xmlns:xlink="http://www.w3.org/1999/xlink" xlink:href="zookeys-1245-177_article-151556__-g010.jpg" position="float" orientation="portrait" xlink:type="simple" id="oo_1374245.jpg"><uri content-type="original_file" xlink:type="simple">https://binary.pensoft.net/fig/1374245</uri></graphic></fig></tp:treatment-sec><tp:treatment-sec sec-type="diagnosis" id="SECID0EYLBI"><title>Diagnosis.</title><p><italic><tp:taxon-name><tp:taxon-name-part taxon-name-part-type="genus" reg="Australosagola">Australosagola</tp:taxon-name-part><tp:taxon-name-part taxon-name-part-type="species" reg="doohyungi">doohyungi</tp:taxon-name-part></tp:taxon-name></italic> sp. nov. can be distinguished from other <italic><tp:taxon-name><tp:taxon-name-part taxon-name-part-type="genus" reg="Australosagola">Australosagola</tp:taxon-name-part></tp:taxon-name></italic> species by the median lobe of the aedeagus being constricted at the midpoint (Fig. <xref ref-type="fig" rid="F10">10L</xref>), and with this being the only species lacking the projections at the midpoint of the median lobe (Fig. <xref ref-type="fig" rid="F10">10L–N</xref>).</p></tp:treatment-sec><tp:treatment-sec sec-type="description" id="SECID0EYMBI"><title>Male description.</title><p>Length. 2.0–2.3 mm. <bold><italic>Head</italic>.</bold> Head slightly broader than long; frontal sulcus with contiguous margins, area posterior to frontal rostrum impressed around frontal fovea (Fig. <xref ref-type="fig" rid="F10">10C, H</xref>). Vertexal foveae well-developed (Fig. <xref ref-type="fig" rid="F10">10C, H</xref>). Tempora posterolaterally angulate. Antennomere 1 longer than wide; 2 subquadrate and longer than wide; 3 subconical and longer than wide; 4–7 subquadrate and longer than wide; 8 somewhat globose and longer than wide; 9 and 10 somewhat globose and slightly longer than wide (Fig. <xref ref-type="fig" rid="F10">10A, G</xref>). <bold><italic>Thorax</italic>.</bold> Prothorax slightly broader than long, widest at midpoint (Fig. <xref ref-type="fig" rid="F10">10I</xref>). Elytra with two subbasal elytral foveae, three basal elytral foveae (1 being fovea at base of sutural stria), discal elytral foveae with short discal striae, and fovea in sutural striae. Hind wings fully developed. Metatrochanter with ventral margin slightly angulate (Fig. <xref ref-type="fig" rid="F10">10E, J</xref>). <bold><italic>Abdomen</italic>.</bold> Abdominal sternites 4 and 5 (VI–VII) broadly convex (Fig. <xref ref-type="fig" rid="F10">10E, K</xref>). Tergite 2 (V) ~1/2 length of 3 (VI) (Fig. <xref ref-type="fig" rid="F10">10E, K</xref>). Abdominal sternite 5 (VII) lacking modifications. <bold><italic>Genitalia</italic>.</bold> Length 0.39 mm, aedeagus symmetrical, with basal 1/2 of median lobe slender, constricted to middle, apical 1/2 expanded, widest at apical 1/3, then narrowing to subtruncate apex with blunt median point, in lateral view apex elongate and acutely pointed (Fig. <xref ref-type="fig" rid="F10">10N</xref>), with pair of blunt preapical spines (Fig. <xref ref-type="fig" rid="F10">10L</xref>, black arrow). Preapex of median lobe with apically divided small and blunt process best seen in basoventral and lateral views (Fig. <xref ref-type="fig" rid="F10">10M, N</xref>, black arrows). Parameres long and extending almost to apex of median lobe, projection at base of median lobe evenly curved apically, phallobase in ventral view with margins evenly rounded (Fig. <xref ref-type="fig" rid="F10">10L, M</xref>), in lateral view flattened, slightly curved (Fig. <xref ref-type="fig" rid="F10">10M</xref>).</p></tp:treatment-sec><tp:treatment-sec sec-type="description" id="SECID0E5OBI"><title>Female sexual characters.</title><p>Head as long as wide (Fig. <xref ref-type="fig" rid="F10">10D</xref>). Metatrochanter with posterior margin convex (Fig. <xref ref-type="fig" rid="F10">10F</xref>).</p></tp:treatment-sec><tp:treatment-sec sec-type="comments" id="SECID0EMPBI"><title>Comment.</title><p>This species has a unique aedeagus that lacks projections at the midpoint of the median lobe. It could be that the median lobe is only expanded at the apex of the median lobe, so that the small and blunt end projection at the apex of the median lobe could be the ancestral or derived version of this projection, which is seen in other species.</p></tp:treatment-sec><tp:treatment-sec sec-type="etymology" id="SECID0ERPBI"><title>Etymology.</title><p>This species is named for respected mentor of the first author who is a specialist in ecology and ethology, Dr. Doo-Hyung Lee.</p></tp:treatment-sec><tp:treatment-sec sec-type="distribution" id="SECID0EWPBI"><title>Distribution.</title><p>Western Australia (Fig. <xref ref-type="fig" rid="F14">14</xref>, blue circles).</p></tp:treatment-sec><tp:treatment-sec sec-type="habitat" id="SECID0EAQBI"><title>Habitat.</title><p>Specimens of this species were collected by malaise traps, flight intercept traps (F.I.T.), or by sifting bark, leaf, fungi, or logs in wet sclerophyll <italic><tp:taxon-name><tp:taxon-name-part taxon-name-part-type="genus" reg="Eucalyptus">Eucalyptus</tp:taxon-name-part></tp:taxon-name></italic> forests, or by sifting coastal scrub litter.</p></tp:treatment-sec><tp:treatment-sec><!--Section generated to contain objects referenced in tp:taxon-treatment.--><fig id="F1" position="float" orientation="portrait"><object-id xmlns:xlink="http://www.w3.org/1999/xlink" content-type="doi" xlink:type="simple">10.3897/zookeys.1245.151556.figure1</object-id><object-id xmlns:xlink="http://www.w3.org/1999/xlink" content-type="arpha" xlink:type="simple">07F34E99-62FD-500B-B76B-5AFECE0CBF6A</object-id><label>Figure 1.</label><caption><p><italic><tp:taxon-name><tp:taxon-name-part taxon-name-part-type="genus" reg="Australosagola">Australosagola</tp:taxon-name-part></tp:taxon-name></italic> male habitus photos, all dorsal view except for B, ventral view. <bold>A, B.</bold><italic><tp:taxon-name><tp:taxon-name-part taxon-name-part-type="genus" reg="Australosagola">A.</tp:taxon-name-part><tp:taxon-name-part taxon-name-part-type="species" reg="tasmaniae">tasmaniae</tp:taxon-name-part></tp:taxon-name></italic> comb. nov.; <bold>C.</bold><italic><tp:taxon-name><tp:taxon-name-part taxon-name-part-type="genus" reg="Australosagola">A.</tp:taxon-name-part><tp:taxon-name-part taxon-name-part-type="species" reg="rugicornis">rugicornis</tp:taxon-name-part></tp:taxon-name></italic> comb. nov.; <bold>D.</bold><italic><tp:taxon-name><tp:taxon-name-part taxon-name-part-type="genus" reg="Australosagola">A.</tp:taxon-name-part><tp:taxon-name-part taxon-name-part-type="species" reg="helenae">helenae</tp:taxon-name-part></tp:taxon-name></italic> comb. nov.; <bold>E.</bold><italic><tp:taxon-name><tp:taxon-name-part taxon-name-part-type="genus" reg="Australosagola">A.</tp:taxon-name-part><tp:taxon-name-part taxon-name-part-type="species" reg="minsangi">minsangi</tp:taxon-name-part></tp:taxon-name></italic> sp. nov.; <bold>F.</bold><italic><tp:taxon-name><tp:taxon-name-part taxon-name-part-type="genus" reg="Australosagola">A.</tp:taxon-name-part><tp:taxon-name-part taxon-name-part-type="species" reg="minhoi">minhoi</tp:taxon-name-part></tp:taxon-name></italic> sp. nov.; <bold>G.</bold><italic><tp:taxon-name><tp:taxon-name-part taxon-name-part-type="genus" reg="Australosagola">A.</tp:taxon-name-part><tp:taxon-name-part taxon-name-part-type="species" reg="jiwooki">jiwooki</tp:taxon-name-part></tp:taxon-name></italic> sp. nov.; <bold>H.</bold><italic><tp:taxon-name><tp:taxon-name-part taxon-name-part-type="genus" reg="Australosagola">A.</tp:taxon-name-part><tp:taxon-name-part taxon-name-part-type="species" reg="sunheei">sunheei</tp:taxon-name-part></tp:taxon-name></italic> sp. nov.; <bold>I.</bold><italic><tp:taxon-name><tp:taxon-name-part taxon-name-part-type="genus" reg="Australosagola">A.</tp:taxon-name-part><tp:taxon-name-part taxon-name-part-type="species" reg="doohyungi">doohyungi</tp:taxon-name-part></tp:taxon-name></italic> sp. nov.; <bold>J.</bold><italic><tp:taxon-name><tp:taxon-name-part taxon-name-part-type="genus" reg="Australosagola">A.</tp:taxon-name-part><tp:taxon-name-part taxon-name-part-type="species" reg="jungjooni">jungjooni</tp:taxon-name-part></tp:taxon-name></italic> sp. nov.; <bold>K.</bold><italic><tp:taxon-name><tp:taxon-name-part taxon-name-part-type="genus" reg="Australosagola">A.</tp:taxon-name-part><tp:taxon-name-part taxon-name-part-type="species" reg="yongsooni">yongsooni</tp:taxon-name-part></tp:taxon-name></italic> sp. nov. Scale bars: 1.0 mm.</p></caption><graphic xmlns:xlink="http://www.w3.org/1999/xlink" xlink:href="zookeys-1245-177_article-151556__-g001.jpg" position="float" orientation="portrait" xlink:type="simple" id="oo_1374234.jpg"><uri content-type="original_file" xlink:type="simple">https://binary.pensoft.net/fig/1374234</uri></graphic></fig><fig id="F2" position="float" orientation="portrait"><object-id xmlns:xlink="http://www.w3.org/1999/xlink" content-type="doi" xlink:type="simple">10.3897/zookeys.1245.151556.figure2</object-id><object-id xmlns:xlink="http://www.w3.org/1999/xlink" content-type="arpha" xlink:type="simple">42A5E8D4-4726-57A4-B33E-36FC8FB13EB5</object-id><label>Figure 2.</label><caption><p><italic><tp:taxon-name><tp:taxon-name-part taxon-name-part-type="genus" reg="Australosagola">Australosagola</tp:taxon-name-part></tp:taxon-name></italic> female habitus photos, dorsal view. <bold>A.</bold><italic><tp:taxon-name><tp:taxon-name-part taxon-name-part-type="genus" reg="Australosagola">A.</tp:taxon-name-part><tp:taxon-name-part taxon-name-part-type="species" reg="tasmaniae">tasmaniae</tp:taxon-name-part></tp:taxon-name></italic> comb. nov.; <bold>B.</bold><italic><tp:taxon-name><tp:taxon-name-part taxon-name-part-type="genus" reg="Australosagola">A.</tp:taxon-name-part><tp:taxon-name-part taxon-name-part-type="species" reg="rugicornis">rugicornis</tp:taxon-name-part></tp:taxon-name></italic> comb. nov.; <bold>C.</bold><italic><tp:taxon-name><tp:taxon-name-part taxon-name-part-type="genus" reg="Australosagola">A.</tp:taxon-name-part><tp:taxon-name-part taxon-name-part-type="species" reg="helenae">helenae</tp:taxon-name-part></tp:taxon-name></italic> comb. nov.; <bold>D.</bold><italic><tp:taxon-name><tp:taxon-name-part taxon-name-part-type="genus" reg="Australosagola">A.</tp:taxon-name-part><tp:taxon-name-part taxon-name-part-type="species" reg="minsangi">minsangi</tp:taxon-name-part></tp:taxon-name></italic> sp. nov.; <bold>E.</bold><italic><tp:taxon-name><tp:taxon-name-part taxon-name-part-type="genus" reg="Australosagola">A.</tp:taxon-name-part><tp:taxon-name-part taxon-name-part-type="species" reg="sunheei">sunheei</tp:taxon-name-part></tp:taxon-name></italic> sp. nov.; <bold>F.</bold><italic><tp:taxon-name><tp:taxon-name-part taxon-name-part-type="genus" reg="Australosagola">A.</tp:taxon-name-part><tp:taxon-name-part taxon-name-part-type="species" reg="minhoi">minhoi</tp:taxon-name-part></tp:taxon-name></italic> sp. nov.; <bold>G.</bold><italic><tp:taxon-name><tp:taxon-name-part taxon-name-part-type="genus" reg="Australosagola">A.</tp:taxon-name-part><tp:taxon-name-part taxon-name-part-type="species" reg="doohyungi">doohyungi</tp:taxon-name-part></tp:taxon-name></italic> sp. nov.; <bold>H.</bold><italic><tp:taxon-name><tp:taxon-name-part taxon-name-part-type="genus" reg="Australosagola">A.</tp:taxon-name-part><tp:taxon-name-part taxon-name-part-type="species" reg="jungjooni">jungjooni</tp:taxon-name-part></tp:taxon-name></italic> sp. nov.; <bold>I.</bold><italic><tp:taxon-name><tp:taxon-name-part taxon-name-part-type="genus" reg="Australosagola">A.</tp:taxon-name-part><tp:taxon-name-part taxon-name-part-type="species" reg="yongsooni">yongsooni</tp:taxon-name-part></tp:taxon-name></italic> sp. nov. Scale bars: 1.0 mm.</p></caption><graphic xmlns:xlink="http://www.w3.org/1999/xlink" xlink:href="zookeys-1245-177_article-151556__-g002.jpg" position="float" orientation="portrait" xlink:type="simple" id="oo_1374235.jpg"><uri content-type="original_file" xlink:type="simple">https://binary.pensoft.net/fig/1374235</uri></graphic></fig><fig id="F14" position="float" orientation="portrait"><object-id xmlns:xlink="http://www.w3.org/1999/xlink" content-type="doi" xlink:type="simple">10.3897/zookeys.1245.151556.figure14</object-id><object-id xmlns:xlink="http://www.w3.org/1999/xlink" content-type="arpha" xlink:type="simple">CBC9A118-98FE-53AE-9F3A-CF111FD18F7A</object-id><label>Figure 14.</label><caption><p>Collection localities of <italic><tp:taxon-name><tp:taxon-name-part taxon-name-part-type="genus" reg="Australosagola">Australosagola</tp:taxon-name-part></tp:taxon-name></italic> species. <italic><tp:taxon-name><tp:taxon-name-part taxon-name-part-type="genus" reg="Australosagola">A.</tp:taxon-name-part><tp:taxon-name-part taxon-name-part-type="species" reg="helenae">helenae</tp:taxon-name-part></tp:taxon-name></italic> comb. nov.: black hexagons; <italic><tp:taxon-name><tp:taxon-name-part taxon-name-part-type="genus" reg="Australosagola">A.</tp:taxon-name-part><tp:taxon-name-part taxon-name-part-type="species" reg="jiwooki">jiwooki</tp:taxon-name-part></tp:taxon-name></italic> sp. nov.: red square; <italic><tp:taxon-name><tp:taxon-name-part taxon-name-part-type="genus" reg="Australosagola">A.</tp:taxon-name-part><tp:taxon-name-part taxon-name-part-type="species" reg="minhoi">minhoi</tp:taxon-name-part></tp:taxon-name></italic> sp. nov.: blue triangles; <italic><tp:taxon-name><tp:taxon-name-part taxon-name-part-type="genus" reg="Australosagola">A.</tp:taxon-name-part><tp:taxon-name-part taxon-name-part-type="species" reg="yongsooni">yongsooni</tp:taxon-name-part></tp:taxon-name></italic> sp. nov.: black star; <italic><tp:taxon-name><tp:taxon-name-part taxon-name-part-type="genus" reg="Australosagola">A.</tp:taxon-name-part><tp:taxon-name-part taxon-name-part-type="species" reg="doohyungi">doohyungi</tp:taxon-name-part></tp:taxon-name></italic> sp. nov.: blue circles.</p></caption><graphic xmlns:xlink="http://www.w3.org/1999/xlink" xlink:href="zookeys-1245-177_article-151556__-g014.jpg" position="float" orientation="portrait" xlink:type="simple" id="oo_1374253.jpg"><uri content-type="original_file" xlink:type="simple">https://binary.pensoft.net/fig/1374253</uri></graphic></fig></tp:treatment-sec></tp:taxon-treatment>
