# Supplementary material for: ﻿Australosagola, a new genus of pselaphine beetles from southern Australia (Coleoptera, Staphylinidae, Pselaphinae, Faronitae) with descriptions of seven new species
Source: Zookeys. 2025 Jul 15;1245:177–205. doi: 10.3897/zookeys.1245.151556 (PMC12284585; doi:10.3897/zookeys.1245.151556)
Supplement: XML Treatment for Australosagola jungjooni [file zookeys.1245.151556-treatment10.xml]

<!DOCTYPE tp:taxon-treatment
  PUBLIC "-//TaxonX//DTD Taxonomic Treatment Publishing DTD v0 20100105//EN" "tax-treatment-NSO.dtd">
<tp:taxon-treatment xmlns:tp="http://www.plazi.org/taxpub"><tp:treatment-meta><kwd-group><label>Taxon classification</label><kwd>
              <named-content content-type="kingdom">Animalia</named-content>
            </kwd><kwd>
              <named-content content-type="order">Coleoptera</named-content>
            </kwd><kwd>
              <named-content content-type="family">Staphylinidae</named-content>
            </kwd></kwd-group><mixed-citation publication-type="journal"><person-group><name><surname>Choi</surname><given-names>Su-Ho</given-names></name><name><surname>Chandler</surname><given-names>Donald S.</given-names></name><name><surname>Park</surname><given-names>Jong-Seok</given-names></name></person-group><article-title>﻿<italic><tp:taxon-name><tp:taxon-name-part taxon-name-part-type="genus" reg="Australosagola">Australosagola</tp:taxon-name-part></tp:taxon-name></italic>, a new genus of pselaphine beetles from southern Australia (<tp:taxon-name><tp:taxon-name-part taxon-name-part-type="order">Coleoptera</tp:taxon-name-part></tp:taxon-name>, <tp:taxon-name><tp:taxon-name-part taxon-name-part-type="family">Staphylinidae</tp:taxon-name-part></tp:taxon-name>, <tp:taxon-name><tp:taxon-name-part taxon-name-part-type="subfamily">Pselaphinae</tp:taxon-name-part></tp:taxon-name>, <tp:taxon-name><tp:taxon-name-part taxon-name-part-type="subtribe">Faronitae</tp:taxon-name-part></tp:taxon-name>) with descriptions of seven new species</article-title><source>Zookeys</source><day>15</day><month>07</month><year>2025</year><volume>1245</volume><fpage>177</fpage><lpage>205</lpage><pub-id pub-id-type="doi">10.3897/zookeys.1245.151556</pub-id></mixed-citation></tp:treatment-meta><tp:nomenclature><label>﻿</label><tp:taxon-name>
            <object-id xmlns:xlink="http://www.w3.org/1999/xlink" content-type="arpha" xlink:type="simple">A5B8BB60-BBA8-5901-A73C-51D03DCC1A17</object-id>
            <tp:taxon-name-part taxon-name-part-type="genus" reg="Australosagola">Australosagola</tp:taxon-name-part>
            <tp:taxon-name-part taxon-name-part-type="species" reg="jungjooni">jungjooni</tp:taxon-name-part>
            <object-id xmlns:xlink="http://www.w3.org/1999/xlink" content-type="zoobank" xlink:type="simple">https://zoobank.org/BD7AB3B5-8702-4E6D-846C-B9AFCFF7222C</object-id>
          </tp:taxon-name><tp:taxon-status xmlns:xlink="http://www.w3.org/1999/xlink" xlink:type="simple">sp. nov.</tp:taxon-status><xref ref-type="fig" rid="F1">Figs 1J</xref><xref ref-type="fig" rid="F2">, 2H</xref><xref ref-type="fig" rid="F11">, 11</xref><xref ref-type="fig" rid="F13">, 13</xref></tp:nomenclature><tp:treatment-sec sec-type="type material" id="SECID0ELSBI"><title>Type material.</title><p><bold><italic>Holotype</italic>. Australia: New South Wales</bold>: • ♂ (aedeagus dissected; <named-content xmlns:xlink="http://www.w3.org/1999/xlink" content-type="dwc:institutional_code" xlink:title="Australian National Insect Collection, Canberra, Australian Capital Territory, Australia" xlink:href="http://grbio.org/institution/australian-national-insect-collection" xlink:type="simple">ANIC</named-content>), “AUSTALIA: NSW, / Kosciusko Nat. Park / 13 km NW Jindabyne / 1 km W Sawpit Crk. // Cmpgd., 1240 m, V-2- / 1993, DSChandler / sift basal litter / Euc. dalrympleana”. <bold><italic>Paratypes</italic></bold> (<italic>n</italic> = 2; 2 ♀♀). <bold>Australia: New South Wales</bold>: • 1 ♀ (slide-mounted; <named-content xmlns:xlink="http://www.w3.org/1999/xlink" content-type="dwc:institutional_code" xlink:title="University of New Hampshire Insect Collection, Durham, New Hampshire, USA" xlink:href="http://grbio.org/institution/university-new-hampshire" xlink:type="simple">UNHC</named-content>), Kosciusko Nat. Park 13 km NW Jindabyne 1 km W Sawpit Crk. Cmpgd., 1,240 m, 2 V 1993, <italic><tp:taxon-name><tp:taxon-name-part taxon-name-part-type="genus" reg="Eucalyptus">Euc.</tp:taxon-name-part><tp:taxon-name-part taxon-name-part-type="species" reg="dalrympleana">dalrympleana</tp:taxon-name-part></tp:taxon-name></italic>, <italic><tp:taxon-name><tp:taxon-name-part taxon-name-part-type="genus" reg="Eucalyptus">Euc.</tp:taxon-name-part><tp:taxon-name-part taxon-name-part-type="species" reg="pauciflora">pauciflora</tp:taxon-name-part></tp:taxon-name></italic>, &amp; grass litters, D. S. Chandler; • 1 ♀ (<named-content xmlns:xlink="http://www.w3.org/1999/xlink" content-type="dwc:institutional_code" xlink:title="Field Museum of Natural History, Chicago, Illinois, USA" xlink:href="http://grbio.org/institution/field-museum-natural-history" xlink:type="simple">FMNH</named-content>), Mt. Brown, Flora Res., 0.5 km SSW Cochrane Dam, warm-temp, rainforest, 950 m, <named-content xmlns:xlink="http://www.w3.org/1999/xlink" content-type="dwc:verbatimCoordinates" xlink:type="simple"><named-content content-type="geo-json" specific-use="{&#34;type&#34;:&#34;Point&#34;,&#34;coordinates&#34;:[149.450000,-36.583333]}" id="NCID0EPUBI" xlink:type="simple">36°35'S, 149°27'E</named-content></named-content>, 20 XII 1986–15 II 1987, FMHD #86-648, flight intercept (window) trap, A. Newton &amp; M. Thayer 767.</p></tp:treatment-sec><tp:treatment-sec sec-type="diagnosis" id="SECID0EUUBI"><title>Diagnosis.</title><p>This species can be distinguished from other species by the following characters: antennomere 3 transverse, 4–7 subquadrate (Fig. <xref ref-type="fig" rid="F11">11A, B, G</xref>), apex of aedeagus lacking sharp projection in lateral view (Fig. <xref ref-type="fig" rid="F11">11N</xref>, black arrow).</p></tp:treatment-sec><tp:treatment-sec sec-type="description" id="SECID0ECVBI"><title>Male description.</title><p>Length. 2.2–2.3 mm. <bold><italic>Head</italic>.</bold> Head with margins of frontal sulcus contiguous, area posterior to frontal rostrum deeply impressed around frontal fovea; broader than long, widest across eyes (Fig. <xref ref-type="fig" rid="F11">11C</xref>). Vertexal foveae well-developed (Fig. <xref ref-type="fig" rid="F11">11C</xref>). Antennomere 1 cylindrical and longer than wide; 2 subquadrate and longer than wide; 3 smallest, subquadrate and flattened; 4–8 subquadrate and as long as wide; 9 and 10 subquadrate and transverse (Fig. <xref ref-type="fig" rid="F11">11A</xref>). <bold><italic>Thorax</italic>.</bold> Prothorax as long as wide. Elytra with three basal elytral foveae (1 being fovea at base of sutural stria), discal elytral foveae with short discal striae, and fovea in sutural striae. Metatrochanter with ventral margin angulate (Fig. <xref ref-type="fig" rid="F11">11E</xref>). <bold><italic>Abdomen</italic>.</bold> Abdominal sternites 4 and 5 (VI–VII) largely medially impressed (Fig. <xref ref-type="fig" rid="F11">11E</xref>). Abdominal tergite 2 (V) ~2/3 length of tergite 3 (VI; Figs <xref ref-type="fig" rid="F1">1J</xref>, <xref ref-type="fig" rid="F2">2H</xref>). <bold><italic>Genitalia</italic>.</bold> Length 0.44 mm, aedeagus symmetrical, preapex of median lobe laterally angulate, then evenly convergent to broad truncate apex with median point in ventral view (Fig. <xref ref-type="fig" rid="F11">11L</xref>, black arrow), in basoventral view apical 1/3 broadly lobed with apices broadly and bluntly rounded (Fig. <xref ref-type="fig" rid="F11">11M</xref>). Apex of median lobe with small median spine visible in ventral view (Fig. <xref ref-type="fig" rid="F11">11L</xref>, black arrow); area inflated and broadly rounded in lateral view (Fig. <xref ref-type="fig" rid="F11">11N</xref>); W-shaped projection at base of median lobe distinct in ventral and basoventral views (Fig. <xref ref-type="fig" rid="F11">11L, M</xref>); phallobase with lateral margins broadly rounded (Fig. <xref ref-type="fig" rid="F11">11L, M</xref>), slightly curved in lateral view, with basal margin hooked (Fig. <xref ref-type="fig" rid="F11">11N</xref>).</p></tp:treatment-sec><tp:treatment-sec sec-type="description" id="SECID0EQXBI"><title>Female sexual characters.</title><p>Antennomere 1 cylindrical and longer than wide; 2 slightly subconical and longer than wide; 3 smallest, transverse; 4–10 larger and transverse (Fig. <xref ref-type="fig" rid="F11">11B, G</xref>).</p></tp:treatment-sec><tp:treatment-sec sec-type="comments" id="SECID0E1XBI"><title>Comment.</title><p>Because only a single male specimen was available, we could not confirm the presence of subbasal elytral foveae. However, in females we were able to confirm the presence of two subbasal elytral foveae, as is found in the other species. Specimens of <italic><tp:taxon-name><tp:taxon-name-part taxon-name-part-type="genus" reg="Australosagola">A.</tp:taxon-name-part><tp:taxon-name-part taxon-name-part-type="species" reg="jungjooni">jungjooni</tp:taxon-name-part></tp:taxon-name></italic> sp. nov. can be distinguished from other <italic><tp:taxon-name><tp:taxon-name-part taxon-name-part-type="genus" reg="Australosagola">Australosagola</tp:taxon-name-part></tp:taxon-name></italic> species, except <italic><tp:taxon-name><tp:taxon-name-part taxon-name-part-type="genus" reg="Australosagola">A.</tp:taxon-name-part><tp:taxon-name-part taxon-name-part-type="species" reg="minsangi">minsangi</tp:taxon-name-part></tp:taxon-name></italic>, by the presence of transverse antennomere 3 for both sexes. <italic><tp:taxon-name><tp:taxon-name-part taxon-name-part-type="genus" reg="Australosagola">Australosagola</tp:taxon-name-part><tp:taxon-name-part taxon-name-part-type="species" reg="jungjooni">jungjooni</tp:taxon-name-part></tp:taxon-name></italic> sp. nov. can be separated from <italic><tp:taxon-name><tp:taxon-name-part taxon-name-part-type="genus" reg="Australosagola">A.</tp:taxon-name-part><tp:taxon-name-part taxon-name-part-type="species" reg="minsangi">minsangi</tp:taxon-name-part></tp:taxon-name></italic> by antennomeres 4–7 of <italic><tp:taxon-name><tp:taxon-name-part taxon-name-part-type="genus" reg="Australosagola">A.</tp:taxon-name-part><tp:taxon-name-part taxon-name-part-type="species" reg="jungjooni">jungjooni</tp:taxon-name-part></tp:taxon-name></italic> being more subquadrate, while these antennomeres are greatly transverse, almost disc-like, for <italic><tp:taxon-name><tp:taxon-name-part taxon-name-part-type="genus" reg="Australosagola">A.</tp:taxon-name-part><tp:taxon-name-part taxon-name-part-type="species" reg="minsangi">minsangi</tp:taxon-name-part></tp:taxon-name></italic> (Figs <xref ref-type="fig" rid="F6">6A, B, G</xref>, <xref ref-type="fig" rid="F11">11A, B, G</xref>). Also, the aedeagus of <italic><tp:taxon-name><tp:taxon-name-part taxon-name-part-type="genus" reg="Australosagola">A.</tp:taxon-name-part><tp:taxon-name-part taxon-name-part-type="species" reg="jungjooni">jungjooni</tp:taxon-name-part></tp:taxon-name></italic> resembles that of <italic><tp:taxon-name><tp:taxon-name-part taxon-name-part-type="genus" reg="Australosagola">A.</tp:taxon-name-part><tp:taxon-name-part taxon-name-part-type="species" reg="minsangi">minsangi</tp:taxon-name-part></tp:taxon-name></italic>, but the apical part of the aedeagus in lateral view is more acutely projecting in <italic><tp:taxon-name><tp:taxon-name-part taxon-name-part-type="genus" reg="Australosagola">A.</tp:taxon-name-part><tp:taxon-name-part taxon-name-part-type="species" reg="minsangi">minsangi</tp:taxon-name-part></tp:taxon-name></italic> (Fig. <xref ref-type="fig" rid="F6">6N</xref>), while for <italic><tp:taxon-name><tp:taxon-name-part taxon-name-part-type="genus" reg="Australosagola">A.</tp:taxon-name-part><tp:taxon-name-part taxon-name-part-type="species" reg="jungjooni">jungjooni</tp:taxon-name-part></tp:taxon-name></italic> it is quite bulbous (Fig. <xref ref-type="fig" rid="F11">11N</xref>, black arrow).</p><fig id="F11" position="float" orientation="portrait"><object-id xmlns:xlink="http://www.w3.org/1999/xlink" content-type="doi" xlink:type="simple">10.3897/zookeys.1245.151556.figure11</object-id><object-id xmlns:xlink="http://www.w3.org/1999/xlink" content-type="arpha" xlink:type="simple">F2D47952-EED9-5DBE-AB36-988AE5A84953</object-id><label>Figure 11.</label><caption><p><italic><tp:taxon-name><tp:taxon-name-part taxon-name-part-type="genus" reg="Australosagola">Australosagola</tp:taxon-name-part><tp:taxon-name-part taxon-name-part-type="species" reg="jungjooni">jungjooni</tp:taxon-name-part></tp:taxon-name></italic> sp. nov. (<bold>A, C, E, L–N</bold>) male; (<bold>B, D, F–K</bold>) female. <bold>A, B.</bold> Antennae; <bold>C, D.</bold> Head, dorsal view; <bold>E, F.</bold> Abdomen, ventral view; <bold>G.</bold> Antenna; <bold>H.</bold> Head, dorsal view; <bold>I.</bold> Prothorax, ventral view; <bold>J.</bold> Meso-metathorax, ventral view; <bold>K.</bold> Abdomen, ventral view; <bold>L.</bold> Aedeagus, ventral view; <bold>M.</bold> Aedeagus, basoventral view; <bold>N.</bold> Aedeagus, lateral view. Scale bars: 0.1 mm (<bold>A–D, G–J, L–N</bold>); 0.5 mm (<bold>E, F, K</bold>).</p></caption><graphic xmlns:xlink="http://www.w3.org/1999/xlink" xlink:href="zookeys-1245-177_article-151556__-g011.jpg" position="float" orientation="portrait" xlink:type="simple" id="oo_1374247.jpg"><uri content-type="original_file" xlink:type="simple">https://binary.pensoft.net/fig/1374247</uri></graphic></fig></tp:treatment-sec><tp:treatment-sec sec-type="etymology" id="SECID0EF3BI"><title>Etymology.</title><p>This species is named for a respected mentor of the first author, an insect ecology specialist, Dr. Jung-Joon Park.</p></tp:treatment-sec><tp:treatment-sec sec-type="distribution" id="SECID0EK3BI"><title>Distribution.</title><p>New South Wales (Fig. <xref ref-type="fig" rid="F13">13</xref>, black stars).</p></tp:treatment-sec><tp:treatment-sec sec-type="habitat" id="SECID0EU3BI"><title>Habitat.</title><p>Specimens of this species were collected by sifting leaf and grass litters at the base of <italic><tp:taxon-name><tp:taxon-name-part taxon-name-part-type="genus" reg="Eucalyptus">Eucalyptus</tp:taxon-name-part></tp:taxon-name></italic> trees, or were taken by flight intercept traps (F.I.T.) in <italic><tp:taxon-name><tp:taxon-name-part taxon-name-part-type="genus" reg="Eucalyptus">Eucalyptus</tp:taxon-name-part></tp:taxon-name></italic> woodlands or warm-temperate rainforests.</p></tp:treatment-sec><tp:treatment-sec><!--Section generated to contain objects referenced in tp:taxon-treatment.--><fig id="F1" position="float" orientation="portrait"><object-id xmlns:xlink="http://www.w3.org/1999/xlink" content-type="doi" xlink:type="simple">10.3897/zookeys.1245.151556.figure1</object-id><object-id xmlns:xlink="http://www.w3.org/1999/xlink" content-type="arpha" xlink:type="simple">07F34E99-62FD-500B-B76B-5AFECE0CBF6A</object-id><label>Figure 1.</label><caption><p><italic><tp:taxon-name><tp:taxon-name-part taxon-name-part-type="genus" reg="Australosagola">Australosagola</tp:taxon-name-part></tp:taxon-name></italic> male habitus photos, all dorsal view except for B, ventral view. <bold>A, B.</bold><italic><tp:taxon-name><tp:taxon-name-part taxon-name-part-type="genus" reg="Australosagola">A.</tp:taxon-name-part><tp:taxon-name-part taxon-name-part-type="species" reg="tasmaniae">tasmaniae</tp:taxon-name-part></tp:taxon-name></italic> comb. nov.; <bold>C.</bold><italic><tp:taxon-name><tp:taxon-name-part taxon-name-part-type="genus" reg="Australosagola">A.</tp:taxon-name-part><tp:taxon-name-part taxon-name-part-type="species" reg="rugicornis">rugicornis</tp:taxon-name-part></tp:taxon-name></italic> comb. nov.; <bold>D.</bold><italic><tp:taxon-name><tp:taxon-name-part taxon-name-part-type="genus" reg="Australosagola">A.</tp:taxon-name-part><tp:taxon-name-part taxon-name-part-type="species" reg="helenae">helenae</tp:taxon-name-part></tp:taxon-name></italic> comb. nov.; <bold>E.</bold><italic><tp:taxon-name><tp:taxon-name-part taxon-name-part-type="genus" reg="Australosagola">A.</tp:taxon-name-part><tp:taxon-name-part taxon-name-part-type="species" reg="minsangi">minsangi</tp:taxon-name-part></tp:taxon-name></italic> sp. nov.; <bold>F.</bold><italic><tp:taxon-name><tp:taxon-name-part taxon-name-part-type="genus" reg="Australosagola">A.</tp:taxon-name-part><tp:taxon-name-part taxon-name-part-type="species" reg="minhoi">minhoi</tp:taxon-name-part></tp:taxon-name></italic> sp. nov.; <bold>G.</bold><italic><tp:taxon-name><tp:taxon-name-part taxon-name-part-type="genus" reg="Australosagola">A.</tp:taxon-name-part><tp:taxon-name-part taxon-name-part-type="species" reg="jiwooki">jiwooki</tp:taxon-name-part></tp:taxon-name></italic> sp. nov.; <bold>H.</bold><italic><tp:taxon-name><tp:taxon-name-part taxon-name-part-type="genus" reg="Australosagola">A.</tp:taxon-name-part><tp:taxon-name-part taxon-name-part-type="species" reg="sunheei">sunheei</tp:taxon-name-part></tp:taxon-name></italic> sp. nov.; <bold>I.</bold><italic><tp:taxon-name><tp:taxon-name-part taxon-name-part-type="genus" reg="Australosagola">A.</tp:taxon-name-part><tp:taxon-name-part taxon-name-part-type="species" reg="doohyungi">doohyungi</tp:taxon-name-part></tp:taxon-name></italic> sp. nov.; <bold>J.</bold><italic><tp:taxon-name><tp:taxon-name-part taxon-name-part-type="genus" reg="Australosagola">A.</tp:taxon-name-part><tp:taxon-name-part taxon-name-part-type="species" reg="jungjooni">jungjooni</tp:taxon-name-part></tp:taxon-name></italic> sp. nov.; <bold>K.</bold><italic><tp:taxon-name><tp:taxon-name-part taxon-name-part-type="genus" reg="Australosagola">A.</tp:taxon-name-part><tp:taxon-name-part taxon-name-part-type="species" reg="yongsooni">yongsooni</tp:taxon-name-part></tp:taxon-name></italic> sp. nov. Scale bars: 1.0 mm.</p></caption><graphic xmlns:xlink="http://www.w3.org/1999/xlink" xlink:href="zookeys-1245-177_article-151556__-g001.jpg" position="float" orientation="portrait" xlink:type="simple" id="oo_1374234.jpg"><uri content-type="original_file" xlink:type="simple">https://binary.pensoft.net/fig/1374234</uri></graphic></fig><fig id="F2" position="float" orientation="portrait"><object-id xmlns:xlink="http://www.w3.org/1999/xlink" content-type="doi" xlink:type="simple">10.3897/zookeys.1245.151556.figure2</object-id><object-id xmlns:xlink="http://www.w3.org/1999/xlink" content-type="arpha" xlink:type="simple">42A5E8D4-4726-57A4-B33E-36FC8FB13EB5</object-id><label>Figure 2.</label><caption><p><italic><tp:taxon-name><tp:taxon-name-part taxon-name-part-type="genus" reg="Australosagola">Australosagola</tp:taxon-name-part></tp:taxon-name></italic> female habitus photos, dorsal view. <bold>A.</bold><italic><tp:taxon-name><tp:taxon-name-part taxon-name-part-type="genus" reg="Australosagola">A.</tp:taxon-name-part><tp:taxon-name-part taxon-name-part-type="species" reg="tasmaniae">tasmaniae</tp:taxon-name-part></tp:taxon-name></italic> comb. nov.; <bold>B.</bold><italic><tp:taxon-name><tp:taxon-name-part taxon-name-part-type="genus" reg="Australosagola">A.</tp:taxon-name-part><tp:taxon-name-part taxon-name-part-type="species" reg="rugicornis">rugicornis</tp:taxon-name-part></tp:taxon-name></italic> comb. nov.; <bold>C.</bold><italic><tp:taxon-name><tp:taxon-name-part taxon-name-part-type="genus" reg="Australosagola">A.</tp:taxon-name-part><tp:taxon-name-part taxon-name-part-type="species" reg="helenae">helenae</tp:taxon-name-part></tp:taxon-name></italic> comb. nov.; <bold>D.</bold><italic><tp:taxon-name><tp:taxon-name-part taxon-name-part-type="genus" reg="Australosagola">A.</tp:taxon-name-part><tp:taxon-name-part taxon-name-part-type="species" reg="minsangi">minsangi</tp:taxon-name-part></tp:taxon-name></italic> sp. nov.; <bold>E.</bold><italic><tp:taxon-name><tp:taxon-name-part taxon-name-part-type="genus" reg="Australosagola">A.</tp:taxon-name-part><tp:taxon-name-part taxon-name-part-type="species" reg="sunheei">sunheei</tp:taxon-name-part></tp:taxon-name></italic> sp. nov.; <bold>F.</bold><italic><tp:taxon-name><tp:taxon-name-part taxon-name-part-type="genus" reg="Australosagola">A.</tp:taxon-name-part><tp:taxon-name-part taxon-name-part-type="species" reg="minhoi">minhoi</tp:taxon-name-part></tp:taxon-name></italic> sp. nov.; <bold>G.</bold><italic><tp:taxon-name><tp:taxon-name-part taxon-name-part-type="genus" reg="Australosagola">A.</tp:taxon-name-part><tp:taxon-name-part taxon-name-part-type="species" reg="doohyungi">doohyungi</tp:taxon-name-part></tp:taxon-name></italic> sp. nov.; <bold>H.</bold><italic><tp:taxon-name><tp:taxon-name-part taxon-name-part-type="genus" reg="Australosagola">A.</tp:taxon-name-part><tp:taxon-name-part taxon-name-part-type="species" reg="jungjooni">jungjooni</tp:taxon-name-part></tp:taxon-name></italic> sp. nov.; <bold>I.</bold><italic><tp:taxon-name><tp:taxon-name-part taxon-name-part-type="genus" reg="Australosagola">A.</tp:taxon-name-part><tp:taxon-name-part taxon-name-part-type="species" reg="yongsooni">yongsooni</tp:taxon-name-part></tp:taxon-name></italic> sp. nov. Scale bars: 1.0 mm.</p></caption><graphic xmlns:xlink="http://www.w3.org/1999/xlink" xlink:href="zookeys-1245-177_article-151556__-g002.jpg" position="float" orientation="portrait" xlink:type="simple" id="oo_1374235.jpg"><uri content-type="original_file" xlink:type="simple">https://binary.pensoft.net/fig/1374235</uri></graphic></fig><fig id="F13" position="float" orientation="portrait"><object-id xmlns:xlink="http://www.w3.org/1999/xlink" content-type="doi" xlink:type="simple">10.3897/zookeys.1245.151556.figure13</object-id><object-id xmlns:xlink="http://www.w3.org/1999/xlink" content-type="arpha" xlink:type="simple">74403E15-6A82-5ACC-86E7-0D775EB1835B</object-id><label>Figure 13.</label><caption><p>Collection localities of <italic><tp:taxon-name><tp:taxon-name-part taxon-name-part-type="genus" reg="Australosagola">Australosagola</tp:taxon-name-part></tp:taxon-name></italic> species. <italic><tp:taxon-name><tp:taxon-name-part taxon-name-part-type="genus" reg="Australosagola">A.</tp:taxon-name-part><tp:taxon-name-part taxon-name-part-type="species" reg="tasmaniae">tasmaniae</tp:taxon-name-part></tp:taxon-name></italic> comb. nov.: blue circles; <italic><tp:taxon-name><tp:taxon-name-part taxon-name-part-type="genus" reg="Australosagola">A.</tp:taxon-name-part><tp:taxon-name-part taxon-name-part-type="species" reg="rugicornis">rugicornis</tp:taxon-name-part></tp:taxon-name></italic> comb. nov.: red triangles; <italic><tp:taxon-name><tp:taxon-name-part taxon-name-part-type="genus" reg="Australosagola">A.</tp:taxon-name-part><tp:taxon-name-part taxon-name-part-type="species" reg="minsangi">minsangi</tp:taxon-name-part></tp:taxon-name></italic> sp. nov.: black squares; <italic><tp:taxon-name><tp:taxon-name-part taxon-name-part-type="genus" reg="Australosagola">A.</tp:taxon-name-part><tp:taxon-name-part taxon-name-part-type="species" reg="sunheei">sunheei</tp:taxon-name-part></tp:taxon-name></italic> sp. nov.: black hexagon; <italic><tp:taxon-name><tp:taxon-name-part taxon-name-part-type="genus" reg="Australosagola">A.</tp:taxon-name-part><tp:taxon-name-part taxon-name-part-type="species" reg="jungjooni">jungjooni</tp:taxon-name-part></tp:taxon-name></italic> sp. nov.: black stars.</p></caption><graphic xmlns:xlink="http://www.w3.org/1999/xlink" xlink:href="zookeys-1245-177_article-151556__-g013.jpg" position="float" orientation="portrait" xlink:type="simple" id="oo_1374252.jpg"><uri content-type="original_file" xlink:type="simple">https://binary.pensoft.net/fig/1374252</uri></graphic></fig><fig id="F6" position="float" orientation="portrait"><object-id xmlns:xlink="http://www.w3.org/1999/xlink" content-type="doi" xlink:type="simple">10.3897/zookeys.1245.151556.figure6</object-id><object-id xmlns:xlink="http://www.w3.org/1999/xlink" content-type="arpha" xlink:type="simple">A9556705-B394-5E64-B4B0-315118FF3D36</object-id><label>Figure 6.</label><caption><p><italic><tp:taxon-name><tp:taxon-name-part taxon-name-part-type="genus" reg="Australosagola">Australosagola</tp:taxon-name-part><tp:taxon-name-part taxon-name-part-type="species" reg="minsangi">minsangi</tp:taxon-name-part></tp:taxon-name></italic> sp. nov. (<bold>A, C, E, G–N</bold>) male; (<bold>B, D, F</bold>) female. <bold>A, B.</bold> Antennae; <bold>C, D.</bold> Head, dorsal view; <bold>E, F.</bold> Abdomen, ventral view; <bold>G.</bold> Antenna; <bold>H.</bold> Head, dorsal view; <bold>I.</bold> Prothorax, ventral view; <bold>J.</bold> Meso-metathorax, ventral view; <bold>K.</bold> Abdomen, ventral view; <bold>L.</bold> Aedeagus, ventral view; <bold>M.</bold> Aedeagus, basoventral view; <bold>N.</bold> Aedeagus, lateral view. Scale bars: 0.1 mm (<bold>A–D, G–J, L–N</bold>); 0.5 mm (<bold>E, F, K</bold>).</p></caption><graphic xmlns:xlink="http://www.w3.org/1999/xlink" xlink:href="zookeys-1245-177_article-151556__-g006.jpg" position="float" orientation="portrait" xlink:type="simple" id="oo_1374254.jpg"><uri content-type="original_file" xlink:type="simple">https://binary.pensoft.net/fig/1374254</uri></graphic></fig></tp:treatment-sec></tp:taxon-treatment>
